# Supplementary material for: Shrimp shapes a resistance trait against vibriosis by memorizing the colonization resistance of intestinal microbiota
Source: PLoS Pathog. 2024 Jul 11;20(7):e1012321. doi: 10.1371/journal.ppat.1012321 (PMC11239079; doi:10.1371/journal.ppat.1012321)
Supplement: S1 Data — contain SNPs that identified in the RNA-seq data. (XLSX) [file ppat.1012321.s002.xlsx]

## Sheet: Sheet1
#chr	start	end	ref	mut	variation_type	database	quality	S-type	S-number	R-type	R-number	structure_type	structure_gene	function_type	function_gene
LVANscaffold_2	29905	29905	C	T	SNP	.	999	0|0	5	0|1	5	downstream	LVAN00003	-	-
LVANscaffold_2	25682	25682	A	G	SNP	.	999	0|0	5	0|1	6	exonic	LVAN00003	unknown	UNKNOWN
LVANscaffold_2	28712	28712	C	T	SNP	.	999	0|0	6	0|1	6	exonic	LVAN00003	unknown	UNKNOWN
LVANscaffold_2	34348	34348	C	T	SNP	.	996	0|0	6	0|1	5	exonic	LVAN00004	nonsynonymous SNV	LVAN00004:LVAN00004:exon1:c.C26T:p.S9L,
LVANscaffold_2	35128	35128	A	T	SNP	.	999	0|0	6	0|1	6	splicing	LVAN00004(LVAN00004:exon2:c.50-2A>T)	-	-
LVANscaffold_2	114821	114821	C	T	SNP	.	787	0|0	6	0|1	5	exonic	LVAN00007	synonymous SNV	LVAN00007:LVAN00007:exon9:c.G4056A:p.S1352S,
LVANscaffold_2	114890	114890	A	G	SNP	.	798	0|0	6	0|1	5	exonic	LVAN00007	synonymous SNV	LVAN00007:LVAN00007:exon9:c.T3987C:p.H1329H,
LVANscaffold_2	115555	115555	C	T	SNP	.	474	0|0	6	0|1	6	exonic	LVAN00007	synonymous SNV	LVAN00007:LVAN00007:exon8:c.G3441A:p.R1147R,
LVANscaffold_2	115866	115866	G	A	SNP	.	833	0|0	6	0|1	5	exonic	LVAN00007	synonymous SNV	LVAN00007:LVAN00007:exon8:c.C3130T:p.L1044L,
LVANscaffold_2	123239	123239	C	G	SNP	.	999	0|0	6	0|1	6	exonic	LVAN00007	synonymous SNV	LVAN00007:LVAN00007:exon3:c.G2346C:p.L782L,
LVANscaffold_2	123332	123332	G	A	SNP	.	999	0|0	6	0|1	6	exonic	LVAN00007	synonymous SNV	LVAN00007:LVAN00007:exon3:c.C2253T:p.F751F,
LVANscaffold_2	124151	124151	T	G	SNP	.	999	0|0	6	0|1	6	exonic	LVAN00007	nonsynonymous SNV	LVAN00007:LVAN00007:exon3:c.A1434C:p.E478D,
LVANscaffold_2	126682	126682	C	T	SNP	.	999	0|0	6	0|1	6	exonic	LVAN00007	nonsynonymous SNV	LVAN00007:LVAN00007:exon1:c.G40A:p.A14T,
LVANscaffold_2	125467	125467	G	T	SNP	.	999	1|1	5	0|1	6	exonic	LVAN00007	nonsynonymous SNV	LVAN00007:LVAN00007:exon2:c.C362A:p.T121N,
LVANscaffold_2	123052	123052	C	A	SNP	.	944	0|0	6	0|1	6	intronic	LVAN00007	-	-
LVANscaffold_2	123053	123053	A	G	SNP	.	956	0|0	6	0|1	6	intronic	LVAN00007	-	-
LVANscaffold_2	123128	123128	G	A	SNP	.	999	0|0	6	0|1	6	intronic	LVAN00007	-	-
LVANscaffold_2	124283	124283	T	G	SNP	.	896	0|0	6	0|1	5	intronic	LVAN00007	-	-
LVANscaffold_2	124315	124315	T	C	SNP	.	757	0|0	6	0|1	6	intronic	LVAN00007	-	-
LVANscaffold_15	108240	108240	A	C	SNP	.	999	0|1	5	0|0	5	exonic	LVAN00022	nonsynonymous SNV	LVAN00022:LVAN00022:exon1:c.A464C:p.H155P,
LVANscaffold_15	108334	108334	T	C	SNP	.	999	0|1	5	0|0	5	exonic	LVAN00022	synonymous SNV	LVAN00022:LVAN00022:exon1:c.T558C:p.S186S,
LVANscaffold_15	108412	108412	C	T	SNP	.	999	0|1	5	0|0	5	exonic	LVAN00022	synonymous SNV	LVAN00022:LVAN00022:exon1:c.C636T:p.S212S,
LVANscaffold_15	108064	108064	T	C	SNP	.	999	0|1	5	1|1	5	exonic	LVAN00022	synonymous SNV	LVAN00022:LVAN00022:exon1:c.T288C:p.S96S,
LVANscaffold_15	138491	138491	A	C	SNP	.	530	0|1	5	0|0	5	exonic	LVAN00024	nonsynonymous SNV	LVAN00024:LVAN00024:exon7:c.T1961G:p.L654R,
LVANscaffold_15	150980	150980	C	T	SNP	.	647	0|1	5	0|0	5	exonic	LVAN00024	synonymous SNV	LVAN00024:LVAN00024:exon3:c.G969A:p.E323E,
LVANscaffold_15	151031	151031	C	A	SNP	.	626	0|1	5	0|0	5	exonic	LVAN00024	nonsynonymous SNV	LVAN00024:LVAN00024:exon3:c.G918T:p.K306N,
LVANscaffold_15	185274	185274	A	G	SNP	.	999	0|1	5	0|0	5	downstream	LVAN00025	-	-
LVANscaffold_16	177478	177478	C	T	SNP	.	285	0|1	5	0|0	6	downstream	LVAN00028	-	-
LVANscaffold_16	180123	180123	G	T	SNP	.	738	0|1	5	0|0	5	intronic	LVAN00028	-	-
LVANscaffold_17	33695	33695	C	T	SNP	.	999	0|1	6	0|0	5	downstream	LVAN00031	-	-
LVANscaffold_17	34056	34056	T	A	SNP	.	999	0|1	5	0|0	6	downstream	LVAN00031	-	-
LVANscaffold_17	34061	34061	T	A	SNP	.	999	0|1	5	0|0	6	downstream	LVAN00031	-	-
LVANscaffold_17	34321	34321	C	T	SNP	.	999	0|1	6	0|0	5	downstream	LVAN00031	-	-
LVANscaffold_17	36457	36457	A	C	SNP	.	999	0|1	6	0|0	5	exonic	LVAN00031	nonsynonymous SNV	LVAN00031:LVAN00031:exon23:c.T2961G:p.D987E,
LVANscaffold_17	39355	39355	C	T	SNP	.	999	0|1	5	0|0	6	exonic	LVAN00031	synonymous SNV	LVAN00031:LVAN00031:exon18:c.G2127A:p.V709V,
LVANscaffold_17	41475	41475	G	A	SNP	.	999	0|1	5	0|0	6	exonic	LVAN00031	synonymous SNV	LVAN00031:LVAN00031:exon14:c.C1581T:p.S527S,
LVANscaffold_17	43762	43762	G	T	SNP	.	999	0|1	6	0|0	6	exonic	LVAN00031	synonymous SNV	LVAN00031:LVAN00031:exon10:c.C1098A:p.R366R,
LVANscaffold_17	44809	44809	A	T	SNP	.	999	0|1	5	0|0	6	exonic	LVAN00031	synonymous SNV	LVAN00031:LVAN00031:exon6:c.T678A:p.A226A,
LVANscaffold_17	48591	48591	G	A	SNP	.	999	0|1	6	0|0	5	exonic	LVAN00031	synonymous SNV	LVAN00031:LVAN00031:exon4:c.C297T:p.H99H,
LVANscaffold_17	48858	48858	T	C	SNP	.	999	0|1	6	0|0	5	exonic	LVAN00031	synonymous SNV	LVAN00031:LVAN00031:exon3:c.A147G:p.G49G,
LVANscaffold_17	38618	38618	G	A	SNP	.	999	0|1	6	1|1	5	exonic	LVAN00031	synonymous SNV	LVAN00031:LVAN00031:exon20:c.C2514T:p.T838T,
LVANscaffold_17	43457	43457	G	A	SNP	.	999	0|1	5	1|1	5	exonic	LVAN00031	synonymous SNV	LVAN00031:LVAN00031:exon11:c.C1266T:p.I422I,
LVANscaffold_17	50511	50511	A	G	SNP	.	999	0|1	6	0|0	5	intronic	LVAN00031	-	-
LVANscaffold_17	50715	50715	A	T	SNP	.	278	0|1	5	0|0	5	intronic	LVAN00031	-	-
LVANscaffold_17	50741	50741	C	A	SNP	.	999	0|1	5	1|1	5	intronic	LVAN00031	-	-
LVANscaffold_22	16243	16243	A	T	SNP	.	792	0|1	5	0|0	6	upstream	LVAN00035	-	-
LVANscaffold_22	16247	16247	T	C	SNP	.	999	0|1	5	0|0	6	upstream	LVAN00035	-	-
LVANscaffold_22	16258	16258	A	G	SNP	.	999	0|1	5	0|0	6	upstream	LVAN00035	-	-
LVANscaffold_22	16278	16278	T	C	SNP	.	999	0|1	5	0|0	5	upstream	LVAN00035	-	-
LVANscaffold_22	16279	16279	G	A	SNP	.	999	0|1	5	0|0	5	upstream	LVAN00035	-	-
LVANscaffold_22	18784	18784	T	A	SNP	.	999	0|0	5	1|1	5	downstream	LVAN00035,LVAN00036	-	-
LVANscaffold_22	20429	20429	C	T	SNP	.	999	1|1	5	0|1	5	exonic	LVAN00036	nonsynonymous SNV	LVAN00036:LVAN00036:exon8:c.G2003A:p.R668K,
LVANscaffold_22	73864	73864	T	C	SNP	.	643	0|1	5	0|0	5	exonic	LVAN00038	synonymous SNV	LVAN00038:LVAN00038:exon6:c.T1623C:p.I541I,
LVANscaffold_22	61054	61054	C	G	SNP	.	549	0|0	6	0|1	5	exonic	LVAN00038	nonsynonymous SNV	LVAN00038:LVAN00038:exon4:c.C1039G:p.L347V,
LVANscaffold_22	60899	60899	A	G	SNP	.	999	1|1	5	0|1	5	exonic	LVAN00038	nonsynonymous SNV	LVAN00038:LVAN00038:exon4:c.A884G:p.N295S,
LVANscaffold_23	1639	1639	T	C	SNP	.	999	0|1	5	1|1	5	exonic	LVAN00039	unknown	UNKNOWN
LVANscaffold_24	31755	31755	C	T	SNP	.	950	0|1	5	0|0	6	exonic	LVAN00042	unknown	UNKNOWN
LVANscaffold_24	31981	31981	G	A	SNP	.	999	0|1	5	0|0	6	exonic	LVAN00042	unknown	UNKNOWN
LVANscaffold_24	18872	18872	A	G	SNP	.	999	0|1	5	1|1	6	exonic	LVAN00042	unknown	UNKNOWN
LVANscaffold_24	26263	26263	T	C	SNP	.	999	0|1	5	1|1	6	exonic	LVAN00042	unknown	UNKNOWN
LVANscaffold_24	13124	13124	A	G	SNP	.	827	0|1	5	0|0	6	intronic	LVAN00042	-	-
LVANscaffold_24	30529	30529	T	A	SNP	.	999	0|1	5	0|0	6	intronic	LVAN00042	-	-
LVANscaffold_24	30593	30593	C	A	SNP	.	999	0|1	5	0|0	6	intronic	LVAN00042	-	-
LVANscaffold_24	30744	30744	C	G	SNP	.	999	0|1	5	1|1	6	intronic	LVAN00042	-	-
LVANscaffold_25	301067	301067	C	T	SNP	.	636	0|1	6	0|0	6	exonic	LVAN00048	synonymous SNV	LVAN00048:LVAN00048:exon7:c.G987A:p.S329S,
LVANscaffold_25	301100	301100	T	C	SNP	.	759	0|1	6	0|0	6	exonic	LVAN00048	synonymous SNV	LVAN00048:LVAN00048:exon7:c.A954G:p.Q318Q,
LVANscaffold_25	304948	304948	G	A	SNP	.	406	0|1	5	0|0	6	exonic	LVAN00048	synonymous SNV	LVAN00048:LVAN00048:exon6:c.C697T:p.L233L,
LVANscaffold_25	305996	305996	C	T	SNP	.	258	0|1	5	0|0	6	exonic	LVAN00048	nonsynonymous SNV	LVAN00048:LVAN00048:exon5:c.G631A:p.V211I,
LVANscaffold_25	306674	306674	T	C	SNP	.	672	0|1	5	0|0	5	exonic	LVAN00048	synonymous SNV	LVAN00048:LVAN00048:exon4:c.A489G:p.P163P,
LVANscaffold_25	301112	301112	T	A	SNP	.	999	0|0	5	0|1	6	exonic	LVAN00048	synonymous SNV	LVAN00048:LVAN00048:exon7:c.A942T:p.A314A,
LVANscaffold_26	60004	60004	G	A	SNP	.	314	0|0	5	0|1	5	downstream	LVAN00050	-	-
LVANscaffold_26	80952	80952	G	A	SNP	.	738	0|1	5	0|0	6	exonic	LVAN00051	synonymous SNV	LVAN00051:LVAN00051:exon1:c.C1002T:p.S334S,
LVANscaffold_26	63718	63718	T	A	SNP	.	571	0|0	6	0|1	5	exonic	LVAN00051	nonsynonymous SNV	LVAN00051:LVAN00051:exon11:c.A3454T:p.I1152L,
LVANscaffold_26	77921	77921	C	T	SNP	.	445	0|0	6	0|1	5	exonic	LVAN00051	synonymous SNV	LVAN00051:LVAN00051:exon5:c.G2289A:p.E763E,
LVANscaffold_29	223083	223083	T	A	SNP	.	999	0|1	5	0|0	5	downstream	LVAN00060	-	-
LVANscaffold_29	222846	222846	C	A	SNP	.	999	0|0	6	0|1	5	downstream	LVAN00060	-	-
LVANscaffold_29	223033	223033	G	A	SNP	.	911	0|0	6	0|1	5	downstream	LVAN00060	-	-
LVANscaffold_29	223034	223034	T	A	SNP	.	885	0|0	6	0|1	5	downstream	LVAN00060	-	-
LVANscaffold_29	223371	223371	G	A	SNP	.	999	0|0	6	0|1	5	exonic	LVAN00060	nonsynonymous SNV	LVAN00060:LVAN00060:exon2:c.C263T:p.A88V,
LVANscaffold_29	223541	223541	G	A	SNP	.	999	0|0	6	0|1	5	exonic	LVAN00060	synonymous SNV	LVAN00060:LVAN00060:exon2:c.C93T:p.I31I,
LVANscaffold_29	247095	247095	T	C	SNP	.	999	0|1	5	0|0	5	downstream	LVAN00061	-	-
LVANscaffold_29	247383	247383	A	C	SNP	.	999	0|0	6	0|1	5	downstream	LVAN00061	-	-
LVANscaffold_29	238918	238918	C	T	SNP	.	999	0|1	5	0|0	5	exonic	LVAN00061	synonymous SNV	LVAN00061:LVAN00061:exon3:c.C327T:p.R109R,
LVANscaffold_29	238963	238963	C	T	SNP	.	999	0|1	5	0|0	5	exonic	LVAN00061	synonymous SNV	LVAN00061:LVAN00061:exon3:c.C372T:p.F124F,
LVANscaffold_29	242935	242935	A	G	SNP	.	999	0|1	5	0|0	5	exonic	LVAN00061	synonymous SNV	LVAN00061:LVAN00061:exon7:c.A1056G:p.A352A,
LVANscaffold_29	244042	244042	T	C	SNP	.	999	0|1	5	0|0	5	exonic	LVAN00061	synonymous SNV	LVAN00061:LVAN00061:exon9:c.T1296C:p.P432P,
LVANscaffold_29	244069	244069	C	T	SNP	.	999	0|1	5	0|0	6	exonic	LVAN00061	synonymous SNV	LVAN00061:LVAN00061:exon9:c.C1323T:p.V441V,
LVANscaffold_29	244459	244459	G	A	SNP	.	999	0|1	5	0|0	6	exonic	LVAN00061	synonymous SNV	LVAN00061:LVAN00061:exon10:c.G1377A:p.R459R,
LVANscaffold_29	245389	245389	G	A	SNP	.	999	0|1	5	0|0	5	exonic	LVAN00061	synonymous SNV	LVAN00061:LVAN00061:exon11:c.G1635A:p.Q545Q,
LVANscaffold_29	246914	246914	C	T	SNP	.	999	0|1	5	0|0	5	exonic	LVAN00061	synonymous SNV	LVAN00061:LVAN00061:exon13:c.C1902T:p.D634D,
LVANscaffold_29	249137	249137	A	T	SNP	.	999	0|1	5	0|0	5	exonic	LVAN00062	synonymous SNV	LVAN00062:LVAN00062:exon3:c.T237A:p.T79T,
LVANscaffold_29	257417	257417	A	G	SNP	.	562	0|1	5	0|0	6	intronic	LVAN00063	-	-
LVANscaffold_29	257339	257339	C	T	SNP	.	999	0|0	6	0|1	5	intronic	LVAN00063	-	-
LVANscaffold_39	4901	4901	A	G	SNP	.	999	0|1	5	1|1	5	downstream	LVAN00078	-	-
LVANscaffold_47	11944	11944	A	T	SNP	.	999	0|1	5	0|0	6	downstream	LVAN00087	-	-
LVANscaffold_47	11633	11633	C	A	SNP	.	999	0|1	5	1|1	5	downstream	LVAN00087	-	-
LVANscaffold_47	12163	12163	G	A	SNP	.	999	0|1	6	0|0	6	exonic	LVAN00087	synonymous SNV	LVAN00087:LVAN00087:exon8:c.C825T:p.F275F,
LVANscaffold_47	12136	12136	A	T	SNP	.	999	0|1	6	1|1	6	exonic	LVAN00087	nonsynonymous SNV	LVAN00087:LVAN00087:exon8:c.T852A:p.N284K,
LVANscaffold_47	26839	26839	A	G	SNP	.	999	0|1	5	0|0	5	exonic	LVAN00088	synonymous SNV	LVAN00088:LVAN00088:exon1:c.A81G:p.P27P,
LVANscaffold_47	29999	29999	C	T	SNP	.	999	0|1	5	1|1	6	exonic	LVAN00088	synonymous SNV	LVAN00088:LVAN00088:exon4:c.C432T:p.S144S,
LVANscaffold_47	31677	31677	C	G	SNP	.	999	0|1	6	1|1	6	exonic	LVAN00088	nonsynonymous SNV	LVAN00088:LVAN00088:exon5:c.C631G:p.P211A,
LVANscaffold_47	32122	32122	A	G	SNP	.	999	0|1	6	1|1	6	exonic	LVAN00088	synonymous SNV	LVAN00088:LVAN00088:exon6:c.A705G:p.L235L,
LVANscaffold_50	34377	34377	T	G	SNP	.	999	0|1	5	0|0	6	exonic	LVAN00089	synonymous SNV	LVAN00089:LVAN00089:exon7:c.T1152G:p.L384L,
LVANscaffold_50	27961	27961	A	G	SNP	.	999	0|0	6	0|1	5	exonic	LVAN00089	synonymous SNV	LVAN00089:LVAN00089:exon5:c.A690G:p.G230G,
LVANscaffold_50	36503	36503	A	C	SNP	.	999	0|1	5	1|1	5	exonic	LVAN00089	synonymous SNV	LVAN00089:LVAN00089:exon9:c.A1350C:p.I450I,
LVANscaffold_50	36540	36540	A	G	SNP	.	999	0|1	5	1|1	6	exonic	LVAN00089	nonsynonymous SNV	LVAN00089:LVAN00089:exon9:c.A1387G:p.I463V,
LVANscaffold_57	28257	28257	A	T	SNP	.	682	0|1	5	0|0	5	downstream	LVAN00093	-	-
LVANscaffold_77	13311	13311	A	G	SNP	.	999	0|1	5	1|1	5	downstream	LVAN00103	-	-
LVANscaffold_77	38530	38530	G	A	SNP	.	999	0|1	5	0|0	5	downstream	LVAN00104	-	-
LVANscaffold_77	35452	35452	A	C	SNP	.	999	0|1	5	0|0	5	exonic	LVAN00104	nonsynonymous SNV	LVAN00104:LVAN00104:exon3:c.A238C:p.I80L,
LVANscaffold_88	49246	49246	T	A	SNP	.	999	0|1	5	0|0	5	exonic	LVAN00114	synonymous SNV	LVAN00114:LVAN00114:exon2:c.A243T:p.I81I,
LVANscaffold_114	25513	25513	C	A	SNP	.	960	0|0	6	0|1	5	exonic	LVAN00127	nonsynonymous SNV	LVAN00127:LVAN00127:exon1:c.G761T:p.R254M,
LVANscaffold_148	136798	136798	T	G	SNP	.	999	0|1	5	0|0	6	exonic	LVAN00157	synonymous SNV	LVAN00157:LVAN00157:exon3:c.T495G:p.L165L,
LVANscaffold_148	184558	184558	T	A	SNP	.	866	0|1	5	0|0	6	exonic	LVAN00161	synonymous SNV	LVAN00161:LVAN00161:exon3:c.T279A:p.S93S,
LVANscaffold_149	53512	53512	G	A	SNP	.	667	0|1	5	0|0	5	exonic	LVAN00168	nonsynonymous SNV	LVAN00168:LVAN00168:exon1:c.G105A:p.M35I,
LVANscaffold_149	59413	59413	T	A	SNP	.	555	0|0	5	0|1	6	exonic	LVAN00169	synonymous SNV	LVAN00169:LVAN00169:exon8:c.T1404A:p.S468S,
LVANscaffold_149	56088	56088	C	A	SNP	.	159	0|0	6	0|1	5	upstream;downstream	LVAN00169;LVAN00168	-	-
LVANscaffold_150	44048	44048	T	A	SNP	.	712	0|1	5	0|0	6	downstream	LVAN00172	-	-
LVANscaffold_150	295934	295934	C	T	SNP	.	872	0|1	5	0|0	6	exonic	LVAN00175	synonymous SNV	LVAN00175:LVAN00175:exon7:c.G1110A:p.G370G,
LVANscaffold_151	101144	101144	G	A	SNP	.	999	0|1	6	0|0	5	downstream	LVAN00181	-	-
LVANscaffold_151	101634	101634	G	A	SNP	.	582	0|1	5	0|0	6	downstream	LVAN00181	-	-
LVANscaffold_151	101001	101001	C	T	SNP	.	999	0|0	6	0|1	5	downstream	LVAN00181	-	-
LVANscaffold_151	101116	101116	C	G	SNP	.	566	0|0	6	0|1	5	downstream	LVAN00181	-	-
LVANscaffold_151	101117	101117	G	T	SNP	.	575	0|0	6	0|1	5	downstream	LVAN00181	-	-
LVANscaffold_151	101771	101771	A	G	SNP	.	999	0|0	5	0|1	5	downstream	LVAN00181	-	-
LVANscaffold_151	101858	101858	A	C	SNP	.	999	0|0	5	0|1	5	downstream	LVAN00181	-	-
LVANscaffold_151	101038	101038	T	A	SNP	.	999	0|0	5	1|1	5	downstream	LVAN00181	-	-
LVANscaffold_151	101032	101032	A	G	SNP	.	999	0|1	5	1|1	5	downstream	LVAN00181	-	-
LVANscaffold_151	98600	98600	A	T	SNP	.	999	0|1	5	0|0	5	exonic	LVAN00181	synonymous SNV	LVAN00181:LVAN00181:exon2:c.A129T:p.L43L,
LVANscaffold_151	98691	98691	C	T	SNP	.	999	0|1	5	0|0	5	exonic	LVAN00181	synonymous SNV	LVAN00181:LVAN00181:exon2:c.C220T:p.L74L,
LVANscaffold_151	98786	98786	C	T	SNP	.	999	0|1	5	0|0	6	exonic	LVAN00181	synonymous SNV	LVAN00181:LVAN00181:exon2:c.C315T:p.N105N,
LVANscaffold_151	100648	100648	T	C	SNP	.	999	0|1	5	0|0	5	exonic	LVAN00181	synonymous SNV	LVAN00181:LVAN00181:exon5:c.T726C:p.N242N,
LVANscaffold_151	98381	98381	C	T	SNP	.	999	0|0	5	0|1	5	exonic	LVAN00181	synonymous SNV	LVAN00181:LVAN00181:exon1:c.C87T:p.D29D,
LVANscaffold_151	100606	100606	A	C	SNP	.	788	0|0	5	0|1	5	exonic	LVAN00181	synonymous SNV	LVAN00181:LVAN00181:exon5:c.A684C:p.P228P,
LVANscaffold_151	98771	98771	C	T	SNP	.	999	0|1	5	1|1	6	exonic	LVAN00181	synonymous SNV	LVAN00181:LVAN00181:exon2:c.C300T:p.D100D,
LVANscaffold_151	116809	116809	T	A	SNP	.	506	0|0	6	0|1	5	downstream	LVAN00182	-	-
LVANscaffold_151	116846	116846	C	T	SNP	.	999	0|0	5	0|1	5	downstream	LVAN00182	-	-
LVANscaffold_151	113658	113658	T	C	SNP	.	999	0|1	5	0|0	5	exonic	LVAN00182	synonymous SNV	LVAN00182:LVAN00182:exon3:c.T498C:p.G166G,
LVANscaffold_151	115340	115340	A	G	SNP	.	999	0|1	5	0|0	6	exonic	LVAN00182	synonymous SNV	LVAN00182:LVAN00182:exon5:c.A684G:p.S228S,
LVANscaffold_151	115457	115457	A	G	SNP	.	999	0|1	5	0|0	5	exonic	LVAN00182	synonymous SNV	LVAN00182:LVAN00182:exon5:c.A801G:p.L267L,
LVANscaffold_151	113450	113450	C	T	SNP	.	999	0|0	5	0|1	5	exonic	LVAN00182	synonymous SNV	LVAN00182:LVAN00182:exon2:c.C411T:p.G137G,
LVANscaffold_151	113453	113453	G	T	SNP	.	999	0|0	5	0|1	5	exonic	LVAN00182	synonymous SNV	LVAN00182:LVAN00182:exon2:c.G414T:p.V138V,
LVANscaffold_151	113462	113462	T	C	SNP	.	999	0|0	5	0|1	5	exonic	LVAN00182	synonymous SNV	LVAN00182:LVAN00182:exon2:c.T423C:p.I141I,
LVANscaffold_151	113631	113631	G	T	SNP	.	950	0|0	6	0|1	6	exonic	LVAN00182	synonymous SNV	LVAN00182:LVAN00182:exon3:c.G471T:p.L157L,
LVANscaffold_151	113634	113634	A	G	SNP	.	702	0|0	6	0|1	5	exonic	LVAN00182	synonymous SNV	LVAN00182:LVAN00182:exon3:c.A474G:p.S158S,
LVANscaffold_151	115358	115358	G	A	SNP	.	999	0|0	6	0|1	5	exonic	LVAN00182	synonymous SNV	LVAN00182:LVAN00182:exon5:c.G702A:p.G234G,
LVANscaffold_151	115370	115370	T	C	SNP	.	999	0|0	6	0|1	5	exonic	LVAN00182	synonymous SNV	LVAN00182:LVAN00182:exon5:c.T714C:p.A238A,
LVANscaffold_151	115478	115478	C	T	SNP	.	999	0|0	5	0|1	5	exonic	LVAN00182	synonymous SNV	LVAN00182:LVAN00182:exon5:c.C822T:p.Y274Y,
LVANscaffold_151	122534	122534	T	C	SNP	.	846	0|0	5	0|1	5	downstream	LVAN00183	-	-
LVANscaffold_151	121496	121496	T	C	SNP	.	327	0|1	5	0|0	6	exonic	LVAN00183	synonymous SNV	LVAN00183:LVAN00183:exon2:c.T168C:p.G56G,
LVANscaffold_151	121538	121538	G	T	SNP	.	776	0|1	5	0|0	6	exonic	LVAN00183	synonymous SNV	LVAN00183:LVAN00183:exon2:c.G210T:p.V70V,
LVANscaffold_151	121568	121568	G	A	SNP	.	999	0|1	6	0|0	5	exonic	LVAN00183	synonymous SNV	LVAN00183:LVAN00183:exon2:c.G240A:p.T80T,
LVANscaffold_151	121931	121931	A	G	SNP	.	526	0|1	6	0|0	6	exonic	LVAN00183	nonsynonymous SNV	LVAN00183:LVAN00183:exon3:c.A302G:p.E101G,
LVANscaffold_151	121953	121953	T	C	SNP	.	647	0|1	6	0|0	6	exonic	LVAN00183	synonymous SNV	LVAN00183:LVAN00183:exon3:c.T324C:p.H108H,
LVANscaffold_151	122451	122451	T	C	SNP	.	632	0|1	5	0|0	5	exonic	LVAN00183	synonymous SNV	LVAN00183:LVAN00183:exon4:c.T567C:p.A189A,
LVANscaffold_151	122457	122457	A	G	SNP	.	412	0|1	5	0|0	5	exonic	LVAN00183	synonymous SNV	LVAN00183:LVAN00183:exon4:c.A573G:p.E191E,
LVANscaffold_151	122461	122461	G	C	SNP	.	332	0|1	5	0|0	6	exonic	LVAN00183	nonsynonymous SNV	LVAN00183:LVAN00183:exon4:c.G577C:p.V193L,
LVANscaffold_151	121911	121911	A	G	SNP	.	999	0|0	5	0|1	6	exonic	LVAN00183	synonymous SNV	LVAN00183:LVAN00183:exon3:c.A282G:p.K94K,
LVANscaffold_151	121935	121935	C	T	SNP	.	999	0|0	5	0|1	6	exonic	LVAN00183	synonymous SNV	LVAN00183:LVAN00183:exon3:c.C306T:p.G102G,
LVANscaffold_151	122019	122019	G	A	SNP	.	501	0|0	6	0|1	5	exonic	LVAN00183	synonymous SNV	LVAN00183:LVAN00183:exon3:c.G390A:p.E130E,
LVANscaffold_151	122491	122491	T	C	SNP	.	756	0|0	6	0|1	5	exonic	LVAN00183	nonsynonymous SNV	LVAN00183:LVAN00183:exon4:c.T607C:p.F203L,
LVANscaffold_151	124147	124147	C	T	SNP	.	999	0|1	5	0|0	6	exonic	LVAN00184	nonsynonymous SNV	LVAN00184:LVAN00184:exon5:c.G611A:p.R204H,
LVANscaffold_153	262552	262552	T	A	SNP	.	289	0|1	5	0|0	5	downstream	LVAN00192	-	-
LVANscaffold_157	32537	32537	C	T	SNP	.	437	0|0	6	0|1	5	exonic	LVAN00208	synonymous SNV	LVAN00208:LVAN00208:exon2:c.G501A:p.K167K,
LVANscaffold_157	34878	34878	C	G	SNP	.	755	0|0	5	0|1	5	exonic	LVAN00208	nonsynonymous SNV	LVAN00208:LVAN00208:exon1:c.G268C:p.A90P,
LVANscaffold_157	31611	31611	G	A	SNP	.	999	0|0	5	1|1	5	exonic	LVAN00208	synonymous SNV	LVAN00208:LVAN00208:exon3:c.C711T:p.L237L,
LVANscaffold_158	154122	154122	A	T	SNP	.	999	0|1	5	0|0	6	exonic	LVAN00211	synonymous SNV	LVAN00211:LVAN00211:exon9:c.T846A:p.T282T,
LVANscaffold_158	154062	154062	G	A	SNP	.	999	0|1	5	1|1	6	exonic	LVAN00211	synonymous SNV	LVAN00211:LVAN00211:exon9:c.C906T:p.R302R,
LVANscaffold_159	29891	29891	T	C	SNP	.	763	0|1	5	0|0	6	exonic	LVAN00212	synonymous SNV	LVAN00212:LVAN00212:exon4:c.T672C:p.Y224Y,
LVANscaffold_159	105828	105828	T	C	SNP	.	999	0|1	6	0|0	6	exonic	LVAN00213	synonymous SNV	LVAN00213:LVAN00213:exon2:c.T118C:p.L40L,
LVANscaffold_159	105834	105834	C	T	SNP	.	698	0|1	5	0|0	6	exonic	LVAN00213	nonsynonymous SNV	LVAN00213:LVAN00213:exon2:c.C124T:p.H42Y,
LVANscaffold_159	108697	108697	T	C	SNP	.	555	0|1	5	0|0	6	exonic	LVAN00213	synonymous SNV	LVAN00213:LVAN00213:exon4:c.T888C:p.Y296Y,
LVANscaffold_159	114325	114325	A	G	SNP	.	999	0|1	5	0|0	6	exonic	LVAN00213	nonsynonymous SNV	LVAN00213:LVAN00213:exon6:c.A1141G:p.T381A,
LVANscaffold_159	114426	114426	C	T	SNP	.	999	0|1	6	0|0	6	exonic	LVAN00213	synonymous SNV	LVAN00213:LVAN00213:exon6:c.C1242T:p.D414D,
LVANscaffold_159	104358	104358	C	T	SNP	.	999	0|1	5	0|0	6	upstream	LVAN00213	-	-
LVANscaffold_159	241299	241299	C	T	SNP	.	999	0|1	6	0|0	6	exonic	LVAN00219	nonsynonymous SNV	LVAN00219:LVAN00219:exon6:c.C758T:p.A253V,
LVANscaffold_159	241807	241807	G	A	SNP	.	999	0|1	5	0|0	5	exonic	LVAN00219	synonymous SNV	LVAN00219:LVAN00219:exon7:c.G981A:p.Q327Q,
LVANscaffold_159	349726	349726	A	G	SNP	.	596	0|1	6	0|0	5	exonic	LVAN00224	nonsynonymous SNV	LVAN00224:LVAN00224:exon1:c.A373G:p.M125V,
LVANscaffold_159	356683	356683	A	C	SNP	.	972	0|1	5	0|0	6	downstream	LVAN00225	-	-
LVANscaffold_159	367852	367852	T	C	SNP	.	999	0|1	5	0|0	6	exonic	LVAN00225	nonsynonymous SNV	LVAN00225:LVAN00225:exon1:c.A706G:p.I236V,
LVANscaffold_159	367871	367871	A	T	SNP	.	999	0|1	5	0|0	6	exonic	LVAN00225	nonsynonymous SNV	LVAN00225:LVAN00225:exon1:c.T687A:p.D229E,
LVANscaffold_159	368151	368151	T	C	SNP	.	954	0|1	5	0|0	6	exonic	LVAN00225	nonsynonymous SNV	LVAN00225:LVAN00225:exon1:c.A407G:p.D136G,
LVANscaffold_159	368182	368182	G	A	SNP	.	999	0|1	5	0|0	6	exonic	LVAN00225	nonsynonymous SNV	LVAN00225:LVAN00225:exon1:c.C376T:p.P126S,
LVANscaffold_159	366435	366435	T	C	SNP	.	979	0|0	6	0|1	5	exonic	LVAN00225	nonsynonymous SNV	LVAN00225:LVAN00225:exon2:c.A803G:p.N268S,
LVANscaffold_159	366442	366442	C	T	SNP	.	999	0|0	5	0|1	5	exonic	LVAN00225	nonsynonymous SNV	LVAN00225:LVAN00225:exon2:c.G796A:p.E266K,
LVANscaffold_159	359976	359976	G	A	SNP	.	762	0|1	5	0|0	6	intronic	LVAN00225	-	-
LVANscaffold_160	192925	192925	T	C	SNP	.	734	0|1	5	0|0	6	exonic	LVAN00226	synonymous SNV	LVAN00226:LVAN00226:exon9:c.A1767G:p.P589P,
LVANscaffold_160	192994	192994	C	T	SNP	.	999	0|1	5	0|0	6	exonic	LVAN00226	synonymous SNV	LVAN00226:LVAN00226:exon9:c.G1698A:p.K566K,
LVANscaffold_160	194218	194218	G	A	SNP	.	999	0|1	6	0|0	6	exonic	LVAN00226	synonymous SNV	LVAN00226:LVAN00226:exon7:c.C1269T:p.H423H,
LVANscaffold_160	194227	194227	C	T	SNP	.	640	0|1	5	0|0	6	exonic	LVAN00226	synonymous SNV	LVAN00226:LVAN00226:exon7:c.G1260A:p.L420L,
LVANscaffold_160	196669	196669	C	T	SNP	.	999	0|1	6	0|0	6	exonic	LVAN00226	synonymous SNV	LVAN00226:LVAN00226:exon6:c.G1137A:p.A379A,
LVANscaffold_160	202520	202520	G	T	SNP	.	999	0|1	6	0|0	6	exonic	LVAN00226	synonymous SNV	LVAN00226:LVAN00226:exon4:c.C927A:p.A309A,
LVANscaffold_160	202868	202868	C	T	SNP	.	999	0|1	5	0|0	6	exonic	LVAN00226	nonsynonymous SNV	LVAN00226:LVAN00226:exon3:c.G835A:p.G279S,
LVANscaffold_160	203035	203035	G	C	SNP	.	999	0|1	5	0|0	6	exonic	LVAN00226	nonsynonymous SNV	LVAN00226:LVAN00226:exon3:c.C668G:p.A223G,
LVANscaffold_160	198123	198123	G	A	SNP	.	999	0|0	6	0|1	6	exonic	LVAN00226	synonymous SNV	LVAN00226:LVAN00226:exon5:c.C1044T:p.Y348Y,
LVANscaffold_160	214613	214613	C	T	SNP	.	999	0|1	5	1|1	5	intronic	LVAN00227	-	-
LVANscaffold_160	295468	295468	G	A	SNP	.	837	0|1	5	0|0	6	downstream	LVAN00229	-	-
LVANscaffold_160	315639	315639	G	A	SNP	.	999	0|1	5	0|0	6	exonic	LVAN00229	synonymous SNV	LVAN00229:LVAN00229:exon4:c.C579T:p.A193A,
LVANscaffold_163	18752	18752	A	G	SNP	.	973	0|1	5	0|0	5	downstream	LVAN00242	-	-
LVANscaffold_163	18765	18765	C	A	SNP	.	999	0|1	5	0|0	6	downstream	LVAN00242	-	-
LVANscaffold_163	18738	18738	T	G	SNP	.	999	0|1	6	1|1	6	downstream	LVAN00242	-	-
LVANscaffold_163	19172	19172	G	A	SNP	.	999	0|1	5	0|0	6	exonic	LVAN00242	synonymous SNV	LVAN00242:LVAN00242:exon9:c.C1005T:p.G335G,
LVANscaffold_163	20634	20634	T	C	SNP	.	999	0|1	5	0|0	5	exonic	LVAN00242	synonymous SNV	LVAN00242:LVAN00242:exon6:c.A561G:p.L187L,
LVANscaffold_164	77859	77859	A	C	SNP	.	999	0|1	5	0|0	6	exonic	LVAN00246	synonymous SNV	LVAN00246:LVAN00246:exon6:c.T696G:p.A232A,
LVANscaffold_164	77542	77542	G	A	SNP	.	999	0|1	5	1|1	6	exonic	LVAN00246	synonymous SNV	LVAN00246:LVAN00246:exon7:c.C760T:p.L254L,
LVANscaffold_164	105310	105310	G	A	SNP	.	999	0|1	5	0|0	6	exonic	LVAN00247	synonymous SNV	LVAN00247:LVAN00247:exon4:c.C420T:p.S140S,
LVANscaffold_166	40701	40701	A	T	SNP	.	625	0|0	6	0|1	5	downstream	LVAN00248	-	-
LVANscaffold_168	114929	114929	A	G	SNP	.	141	0|0	6	0|1	5	exonic	LVAN00252	synonymous SNV	LVAN00252:LVAN00252:exon2:c.T219C:p.S73S,
LVANscaffold_170	64054	64054	C	T	SNP	.	606	0|1	6	0|0	6	downstream	LVAN00259	-	-
LVANscaffold_170	64184	64184	A	G	SNP	.	624	0|1	6	0|0	6	downstream	LVAN00259	-	-
LVANscaffold_170	66777	66777	G	C	SNP	.	812	0|1	5	0|0	6	exonic	LVAN00259	synonymous SNV	LVAN00259:LVAN00259:exon15:c.C2091G:p.S697S,
LVANscaffold_173	85157	85157	T	A	SNP	.	205	0|0	6	0|1	5	downstream	LVAN00271	-	-
LVANscaffold_173	65043	65043	A	T	SNP	.	759	0|1	5	0|0	5	intronic	LVAN00271	-	-
LVANscaffold_175	41612	41612	G	A	SNP	.	999	0|1	6	0|0	6	exonic	LVAN00282	synonymous SNV	LVAN00282:LVAN00282:exon2:c.C483T:p.A161A,
LVANscaffold_175	45282	45282	C	T	SNP	.	999	0|1	5	0|0	5	exonic	LVAN00282	synonymous SNV	LVAN00282:LVAN00282:exon1:c.G282A:p.L94L,
LVANscaffold_175	37239	37239	G	A	SNP	.	999	0|0	5	0|1	5	exonic	LVAN00282	synonymous SNV	LVAN00282:LVAN00282:exon8:c.C1362T:p.N454N,
LVANscaffold_175	37245	37245	G	A	SNP	.	999	0|0	5	0|1	5	exonic	LVAN00282	synonymous SNV	LVAN00282:LVAN00282:exon8:c.C1356T:p.G452G,
LVANscaffold_175	45289	45289	T	C	SNP	.	999	0|1	5	1|1	5	exonic	LVAN00282	nonsynonymous SNV	LVAN00282:LVAN00282:exon1:c.A275G:p.K92R,
LVANscaffold_175	106593	106593	G	A	SNP	.	999	0|1	6	0|0	6	downstream	LVAN00285	-	-
LVANscaffold_175	138235	138235	G	A	SNP	.	999	0|1	5	0|0	5	downstream	LVAN00287	-	-
LVANscaffold_185	25320	25320	C	T	SNP	.	999	0|1	5	0|0	5	exonic	LVAN00315	synonymous SNV	LVAN00315:LVAN00315:exon2:c.G315A:p.K105K,
LVANscaffold_185	38517	38517	A	C	SNP	.	999	0|1	5	0|0	5	downstream	LVAN00316	-	-
LVANscaffold_185	51067	51067	A	G	SNP	.	999	0|1	5	0|0	5	exonic	LVAN00316	synonymous SNV	LVAN00316:LVAN00316:exon4:c.T513C:p.P171P,
LVANscaffold_185	51097	51097	G	A	SNP	.	999	0|1	5	0|0	5	exonic	LVAN00316	synonymous SNV	LVAN00316:LVAN00316:exon4:c.C483T:p.S161S,
LVANscaffold_185	51115	51115	G	A	SNP	.	999	0|1	5	0|0	5	exonic	LVAN00316	synonymous SNV	LVAN00316:LVAN00316:exon4:c.C465T:p.S155S,
LVANscaffold_185	42460	42460	G	A	SNP	.	915	0|0	6	0|1	5	exonic	LVAN00316	synonymous SNV	LVAN00316:LVAN00316:exon9:c.C1251T:p.P417P,
LVANscaffold_185	42463	42463	G	A	SNP	.	999	0|0	6	0|1	6	exonic	LVAN00316	synonymous SNV	LVAN00316:LVAN00316:exon9:c.C1248T:p.L416L,
LVANscaffold_185	42547	42547	C	T	SNP	.	999	0|0	6	0|1	5	exonic	LVAN00316	synonymous SNV	LVAN00316:LVAN00316:exon9:c.G1164A:p.S388S,
LVANscaffold_185	42577	42577	G	A	SNP	.	951	0|0	6	0|1	5	exonic	LVAN00316	synonymous SNV	LVAN00316:LVAN00316:exon9:c.C1134T:p.R378R,
LVANscaffold_185	51004	51004	A	G	SNP	.	999	0|1	6	1|1	5	exonic	LVAN00316	synonymous SNV	LVAN00316:LVAN00316:exon4:c.T576C:p.A192A,
LVANscaffold_185	51010	51010	G	T	SNP	.	999	0|1	6	1|1	5	exonic	LVAN00316	nonsynonymous SNV	LVAN00316:LVAN00316:exon4:c.C570A:p.N190K,
LVANscaffold_185	51061	51061	G	A	SNP	.	999	0|1	6	1|1	5	exonic	LVAN00316	synonymous SNV	LVAN00316:LVAN00316:exon4:c.C519T:p.S173S,
LVANscaffold_187	92799	92799	G	A	SNP	.	811	0|1	6	0|0	5	downstream	LVAN00318	-	-
LVANscaffold_187	93115	93115	A	G	SNP	.	532	0|1	5	0|0	6	downstream	LVAN00318	-	-
LVANscaffold_191	140730	140730	T	C	SNP	.	999	0|0	6	0|1	5	downstream	LVAN00324	-	-
LVANscaffold_191	170545	170545	G	A	SNP	.	999	0|0	5	0|1	5	exonic	LVAN00325	synonymous SNV	LVAN00325:LVAN00325:exon7:c.C1668T:p.N556N,
LVANscaffold_191	203810	203810	T	G	SNP	.	116	0|1	5	0|0	6	downstream	LVAN00326	-	-
LVANscaffold_191	203888	203888	G	A	SNP	.	999	0|1	5	0|0	5	exonic	LVAN00326	synonymous SNV	LVAN00326:LVAN00326:exon5:c.C649T:p.L217L,
LVANscaffold_191	203937	203937	C	T	SNP	.	999	0|1	5	0|0	6	exonic	LVAN00326	synonymous SNV	LVAN00326:LVAN00326:exon5:c.G600A:p.T200T,
LVANscaffold_191	206099	206099	C	T	SNP	.	999	0|1	5	0|0	6	exonic	LVAN00326	synonymous SNV	LVAN00326:LVAN00326:exon2:c.G123A:p.P41P,
LVANscaffold_191	206154	206154	A	T	SNP	.	999	0|1	5	0|0	6	exonic	LVAN00326	nonsynonymous SNV	LVAN00326:LVAN00326:exon2:c.T68A:p.L23Q,
LVANscaffold_191	204654	204654	C	T	SNP	.	999	0|0	6	0|1	5	exonic	LVAN00326	synonymous SNV	LVAN00326:LVAN00326:exon4:c.G387A:p.L129L,
LVANscaffold_191	206093	206093	G	A	SNP	.	999	0|0	6	0|1	5	exonic	LVAN00326	synonymous SNV	LVAN00326:LVAN00326:exon2:c.C129T:p.D43D,
LVANscaffold_191	282239	282239	A	G	SNP	.	999	0|1	6	0|0	5	exonic	LVAN00329	synonymous SNV	LVAN00329:LVAN00329:exon22:c.T4633C:p.L1545L,
LVANscaffold_191	284322	284322	C	T	SNP	.	921	0|1	5	0|0	6	exonic	LVAN00329	synonymous SNV	LVAN00329:LVAN00329:exon18:c.G3783A:p.T1261T,
LVANscaffold_191	286099	286099	T	A	SNP	.	999	0|1	5	0|0	5	exonic	LVAN00329	synonymous SNV	LVAN00329:LVAN00329:exon14:c.A3039T:p.T1013T,
LVANscaffold_191	291722	291722	A	G	SNP	.	999	0|1	5	0|0	6	exonic	LVAN00329	synonymous SNV	LVAN00329:LVAN00329:exon12:c.T2544C:p.S848S,
LVANscaffold_191	291836	291836	G	A	SNP	.	999	0|1	5	0|0	6	exonic	LVAN00329	synonymous SNV	LVAN00329:LVAN00329:exon12:c.C2430T:p.A810A,
LVANscaffold_191	294434	294434	C	T	SNP	.	999	0|1	5	0|0	6	exonic	LVAN00329	synonymous SNV	LVAN00329:LVAN00329:exon7:c.G1041A:p.E347E,
LVANscaffold_191	293553	293553	G	C	SNP	.	973	0|0	6	0|1	5	exonic	LVAN00329	synonymous SNV	LVAN00329:LVAN00329:exon9:c.C1473G:p.L491L,
LVANscaffold_191	294401	294401	T	C	SNP	.	999	0|0	6	0|1	5	exonic	LVAN00329	synonymous SNV	LVAN00329:LVAN00329:exon7:c.A1074G:p.R358R,
LVANscaffold_191	297813	297813	T	C	SNP	.	999	0|0	6	0|1	5	exonic	LVAN00329	synonymous SNV	LVAN00329:LVAN00329:exon3:c.A567G:p.S189S,
LVANscaffold_194	35979	35979	T	C	SNP	.	999	0|1	5	0|0	6	exonic	LVAN00338	synonymous SNV	LVAN00338:LVAN00338:exon5:c.T555C:p.R185R,
LVANscaffold_194	35413	35413	A	C	SNP	.	999	0|1	5	1|1	6	exonic	LVAN00338	synonymous SNV	LVAN00338:LVAN00338:exon3:c.A255C:p.L85L,
LVANscaffold_194	35473	35473	T	C	SNP	.	999	0|1	5	1|1	6	exonic	LVAN00338	synonymous SNV	LVAN00338:LVAN00338:exon3:c.T315C:p.S105S,
LVANscaffold_194	35485	35485	G	T	SNP	.	999	0|1	5	1|1	6	exonic	LVAN00338	synonymous SNV	LVAN00338:LVAN00338:exon3:c.G327T:p.L109L,
LVANscaffold_194	36027	36027	T	C	SNP	.	999	0|1	6	1|1	6	exonic	LVAN00338	synonymous SNV	LVAN00338:LVAN00338:exon5:c.T603C:p.A201A,
LVANscaffold_194	173770	173770	T	A	SNP	.	907	0|1	6	0|0	6	downstream	LVAN00341	-	-
LVANscaffold_194	209185	209185	G	A	SNP	.	999	0|1	5	0|0	6	exonic	LVAN00343	synonymous SNV	LVAN00343:LVAN00343:exon2:c.C159T:p.H53H,
LVANscaffold_196	133946	133946	A	G	SNP	.	999	0|1	5	0|0	6	exonic	LVAN00347	synonymous SNV	LVAN00347:LVAN00347:exon11:c.T4194C:p.G1398G,
LVANscaffold_196	132388	132388	C	T	SNP	.	999	0|0	6	0|1	5	intronic	LVAN00347	-	-
LVANscaffold_196	174420	174420	G	A	SNP	.	999	0|1	5	0|0	6	exonic	LVAN00349	synonymous SNV	LVAN00349:LVAN00349:exon3:c.G267A:p.L89L,
LVANscaffold_196	504708	504708	A	G	SNP	.	263	0|1	5	0|0	6	downstream	LVAN00354	-	-
LVANscaffold_196	500496	500496	C	T	SNP	.	560	0|1	5	0|0	5	exonic	LVAN00354	unknown	UNKNOWN
LVANscaffold_196	500594	500594	G	A	SNP	.	622	0|1	5	0|0	6	exonic	LVAN00354	unknown	UNKNOWN
LVANscaffold_196	513089	513089	A	T	SNP	.	999	0|1	5	1|1	5	downstream	LVAN00355	-	-
LVANscaffold_196	512107	512107	C	T	SNP	.	999	1|1	5	0|1	5	exonic	LVAN00355	synonymous SNV	LVAN00355:LVAN00355:exon2:c.C192T:p.H64H,
LVANscaffold_196	512152	512152	G	A	SNP	.	999	1|1	5	0|1	6	exonic	LVAN00355	synonymous SNV	LVAN00355:LVAN00355:exon2:c.G237A:p.A79A,
LVANscaffold_196	512155	512155	T	C	SNP	.	999	1|1	5	0|1	6	exonic	LVAN00355	synonymous SNV	LVAN00355:LVAN00355:exon2:c.T240C:p.C80C,
LVANscaffold_199	132570	132570	C	T	SNP	.	870	0|0	6	0|1	6	exonic	LVAN00362	nonsynonymous SNV	LVAN00362:LVAN00362:exon7:c.G1222A:p.D408N,
LVANscaffold_199	132785	132785	G	A	SNP	.	999	0|0	6	0|1	6	exonic	LVAN00362	nonsynonymous SNV	LVAN00362:LVAN00362:exon6:c.C1126T:p.R376C,
LVANscaffold_199	133185	133185	A	G	SNP	.	692	0|0	6	0|1	6	exonic	LVAN00362	nonsynonymous SNV	LVAN00362:LVAN00362:exon5:c.T965C:p.V322A,
LVANscaffold_199	133262	133262	C	T	SNP	.	381	0|0	6	0|1	5	exonic	LVAN00362	synonymous SNV	LVAN00362:LVAN00362:exon5:c.G888A:p.V296V,
LVANscaffold_199	134680	134680	C	A	SNP	.	999	0|0	6	0|1	6	exonic	LVAN00362	nonsynonymous SNV	LVAN00362:LVAN00362:exon2:c.G169T:p.A57S,
LVANscaffold_199	157575	157575	G	T	SNP	.	999	0|0	6	0|1	5	exonic	LVAN00363	synonymous SNV	LVAN00363:LVAN00363:exon10:c.C1536A:p.A512A,
LVANscaffold_199	159640	159640	G	A	SNP	.	999	0|0	6	0|1	5	exonic	LVAN00363	synonymous SNV	LVAN00363:LVAN00363:exon9:c.C1359T:p.F453F,
LVANscaffold_199	162171	162171	T	C	SNP	.	743	0|0	6	0|1	6	exonic	LVAN00363	synonymous SNV	LVAN00363:LVAN00363:exon8:c.A1131G:p.S377S,
LVANscaffold_199	172757	172757	G	C	SNP	.	999	0|0	6	0|1	6	downstream	LVAN00364	-	-
LVANscaffold_199	173057	173057	T	C	SNP	.	999	0|0	6	0|1	6	downstream	LVAN00364	-	-
LVANscaffold_199	178730	178730	T	A	SNP	.	999	0|1	5	1|1	6	upstream	LVAN00364	-	-
LVANscaffold_199	178731	178731	C	T	SNP	.	999	0|1	6	1|1	6	upstream	LVAN00364	-	-
LVANscaffold_199	179345	179345	T	C	SNP	.	999	0|1	5	1|1	5	upstream	LVAN00364	-	-
LVANscaffold_199	187677	187677	G	C	SNP	.	999	0|0	6	0|1	6	downstream	LVAN00365	-	-
LVANscaffold_199	186303	186303	G	A	SNP	.	999	0|0	6	0|1	6	exonic	LVAN00365	synonymous SNV	LVAN00365:LVAN00365:exon1:c.G39A:p.T13T,
LVANscaffold_199	187130	187130	G	A	SNP	.	999	0|0	6	0|1	6	exonic	LVAN00365	synonymous SNV	LVAN00365:LVAN00365:exon3:c.G288A:p.A96A,
LVANscaffold_199	333722	333722	A	G	SNP	.	999	0|0	5	0|1	5	downstream	LVAN00370	-	-
LVANscaffold_199	334620	334620	G	T	SNP	.	999	0|0	5	0|1	5	exonic	LVAN00370	synonymous SNV	LVAN00370:LVAN00370:exon4:c.C696A:p.T232T,
LVANscaffold_204	49730	49730	C	T	SNP	.	999	0|1	5	0|0	5	exonic	LVAN00384	synonymous SNV	LVAN00384:LVAN00384:exon5:c.C729T:p.I243I,
LVANscaffold_204	92083	92083	A	G	SNP	.	987	0|1	5	0|0	6	exonic	LVAN00386	synonymous SNV	LVAN00386:LVAN00386:exon2:c.T63C:p.G21G,
LVANscaffold_204	93040	93040	T	C	SNP	.	369	0|1	5	0|0	6	upstream	LVAN00386,LVAN00387	-	-
LVANscaffold_204	93803	93803	T	A	SNP	.	999	0|1	6	0|0	5	upstream	LVAN00386,LVAN00387	-	-
LVANscaffold_204	99561	99561	C	T	SNP	.	999	0|1	6	0|0	5	downstream	LVAN00387	-	-
LVANscaffold_204	99598	99598	T	C	SNP	.	996	0|1	5	0|0	6	downstream	LVAN00387	-	-
LVANscaffold_204	100107	100107	G	A	SNP	.	999	0|1	5	0|0	6	downstream	LVAN00387	-	-
LVANscaffold_204	100291	100291	A	C	SNP	.	999	0|1	5	0|0	6	downstream	LVAN00387	-	-
LVANscaffold_204	100301	100301	G	A	SNP	.	999	0|1	5	0|0	6	downstream	LVAN00387	-	-
LVANscaffold_204	100452	100452	T	C	SNP	.	999	0|1	6	0|0	5	downstream	LVAN00387	-	-
LVANscaffold_204	105182	105182	A	AGACT	Insertion	.	999	0|1	6	0|0	5	downstream	LVAN00388	-	-
LVANscaffold_204	105325	105325	T	C	SNP	.	999	0|1	6	0|0	5	downstream	LVAN00388	-	-
LVANscaffold_204	105709	105709	G	A	SNP	.	999	0|1	6	0|0	5	exonic	LVAN00388	unknown	UNKNOWN
LVANscaffold_205	97867	97867	C	T	SNP	.	999	0|1	5	0|0	5	exonic	LVAN00389	synonymous SNV	LVAN00389:LVAN00389:exon2:c.C111T:p.N37N,
LVANscaffold_205	99090	99090	G	A	SNP	.	999	0|1	5	0|0	5	exonic	LVAN00389	synonymous SNV	LVAN00389:LVAN00389:exon3:c.G321A:p.Q107Q,
LVANscaffold_212	441093	441093	C	G	SNP	.	790	0|0	6	0|1	6	downstream	LVAN00419	-	-
LVANscaffold_212	441582	441582	C	T	SNP	.	344	0|0	6	0|1	6	downstream	LVAN00419	-	-
LVANscaffold_212	441608	441608	A	C	SNP	.	411	0|0	5	0|1	6	downstream	LVAN00419	-	-
LVANscaffold_213	156537	156537	G	A	SNP	.	999	0|1	5	0|0	6	exonic	LVAN00421	synonymous SNV	LVAN00421:LVAN00421:exon5:c.G888A:p.Q296Q,
LVANscaffold_213	161053	161053	G	A	SNP	.	999	0|1	5	0|0	6	exonic	LVAN00421	synonymous SNV	LVAN00421:LVAN00421:exon9:c.G1488A:p.K496K,
LVANscaffold_213	161563	161563	T	C	SNP	.	999	0|0	6	0|1	6	exonic	LVAN00421	synonymous SNV	LVAN00421:LVAN00421:exon10:c.T1707C:p.A569A,
LVANscaffold_214	21716	21716	C	A	SNP	.	851	0|1	5	0|0	6	exonic	LVAN00428	synonymous SNV	LVAN00428:LVAN00428:exon2:c.C94A:p.R32R,
LVANscaffold_214	24318	24318	G	A	SNP	.	928	0|1	5	0|0	6	exonic	LVAN00428	synonymous SNV	LVAN00428:LVAN00428:exon5:c.G408A:p.E136E,
LVANscaffold_214	24330	24330	T	C	SNP	.	999	0|1	5	0|0	6	exonic	LVAN00428	synonymous SNV	LVAN00428:LVAN00428:exon5:c.T420C:p.D140D,
LVANscaffold_214	28077	28077	C	T	SNP	.	774	0|1	5	0|0	6	exonic	LVAN00428	synonymous SNV	LVAN00428:LVAN00428:exon7:c.C891T:p.N297N,
LVANscaffold_214	23098	23098	G	A	SNP	.	999	1|1	6	0|1	5	exonic	LVAN00428	synonymous SNV	LVAN00428:LVAN00428:exon4:c.G333A:p.E111E,
LVANscaffold_214	71901	71901	T	C	SNP	.	916	0|1	6	0|0	6	downstream	LVAN00429	-	-
LVANscaffold_214	70020	70020	A	G	SNP	.	999	0|1	5	1|1	6	exonic	LVAN00429	synonymous SNV	LVAN00429:LVAN00429:exon2:c.A489G:p.E163E,
LVANscaffold_214	69546	69546	G	A	SNP	.	985	0|1	6	0|0	6	intronic	LVAN00429	-	-
LVANscaffold_214	77527	77527	A	T	SNP	.	999	0|0	6	0|1	5	exonic	LVAN00430	synonymous SNV	LVAN00430:LVAN00430:exon15:c.T1800A:p.P600P,
LVANscaffold_214	80694	80694	C	T	SNP	.	999	1|1	6	0|1	5	exonic	LVAN00430	synonymous SNV	LVAN00430:LVAN00430:exon8:c.G813A:p.T271T,
LVANscaffold_214	83425	83425	C	T	SNP	.	999	0|1	5	0|0	6	intronic	LVAN00430	-	-
LVANscaffold_214	83810	83810	A	G	SNP	.	729	0|1	5	0|0	6	intronic	LVAN00430	-	-
LVANscaffold_214	110227	110227	A	T	SNP	.	999	0|1	5	0|0	6	intronic	LVAN00430	-	-
LVANscaffold_214	111694	111694	A	T	SNP	.	999	0|1	5	0|0	5	intronic	LVAN00430	-	-
LVANscaffold_214	111772	111772	A	G	SNP	.	999	0|1	6	0|0	5	intronic	LVAN00430	-	-
LVANscaffold_214	83881	83881	G	C	SNP	.	162	0|0	6	0|1	5	intronic	LVAN00430	-	-
LVANscaffold_214	112534	112534	G	C	SNP	.	999	0|0	5	0|1	5	intronic	LVAN00430	-	-
LVANscaffold_214	113152	113152	T	A	SNP	.	999	0|0	5	0|1	5	intronic	LVAN00430	-	-
LVANscaffold_214	110504	110504	C	G	SNP	.	999	0|1	5	1|1	5	intronic	LVAN00430	-	-
LVANscaffold_215	14035	14035	A	G	SNP	.	999	0|0	6	0|1	5	downstream	LVAN00431	-	-
LVANscaffold_215	18665	18665	T	A	SNP	.	999	0|1	5	0|0	6	exonic	LVAN00431	synonymous SNV	LVAN00431:LVAN00431:exon9:c.A1494T:p.G498G,
LVANscaffold_215	19984	19984	T	C	SNP	.	999	0|0	6	0|1	5	exonic	LVAN00431	nonsynonymous SNV	LVAN00431:LVAN00431:exon8:c.A1286G:p.K429R,
LVANscaffold_215	42281	42281	T	G	SNP	.	999	0|0	5	0|1	5	downstream	LVAN00432	-	-
LVANscaffold_215	38762	38762	A	C	SNP	.	999	0|1	6	1|1	6	exonic	LVAN00432	synonymous SNV	LVAN00432:LVAN00432:exon4:c.A621C:p.I207I,
LVANscaffold_218	263652	263652	G	C	SNP	.	999	0|1	6	0|0	6	exonic	LVAN00434	synonymous SNV	LVAN00434:LVAN00434:exon3:c.G201C:p.S67S,
LVANscaffold_218	267410	267410	G	C	SNP	.	999	0|1	5	0|0	5	exonic	LVAN00434	synonymous SNV	LVAN00434:LVAN00434:exon9:c.G1065C:p.L355L,
LVANscaffold_218	264278	264278	A	G	SNP	.	999	0|1	5	1|1	5	exonic	LVAN00434	synonymous SNV	LVAN00434:LVAN00434:exon4:c.A342G:p.T114T,
LVANscaffold_218	267107	267107	C	G	SNP	.	999	0|1	5	1|1	5	exonic	LVAN00434	nonsynonymous SNV	LVAN00434:LVAN00434:exon8:c.C976G:p.P326A,
LVANscaffold_218	267899	267899	G	T	SNP	.	999	0|1	5	1|1	6	exonic	LVAN00434	synonymous SNV	LVAN00434:LVAN00434:exon9:c.G1554T:p.L518L,
LVANscaffold_218	267977	267977	G	C	SNP	.	999	0|1	5	1|1	6	exonic	LVAN00434	nonsynonymous SNV	LVAN00434:LVAN00434:exon9:c.G1632C:p.E544D,
LVANscaffold_218	268016	268016	C	G	SNP	.	999	0|1	5	1|1	6	exonic	LVAN00434	synonymous SNV	LVAN00434:LVAN00434:exon9:c.C1671G:p.G557G,
LVANscaffold_223	107928	107928	T	C	SNP	.	999	0|1	5	0|0	6	downstream	LVAN00449	-	-
LVANscaffold_223	108094	108094	A	G	SNP	.	999	0|0	5	0|1	6	downstream	LVAN00449	-	-
LVANscaffold_223	108095	108095	T	A	SNP	.	942	0|0	5	0|1	6	downstream	LVAN00449	-	-
LVANscaffold_223	107908	107908	G	A	SNP	.	999	0|1	5	0|0	6	exonic	LVAN00449	synonymous SNV	LVAN00449:LVAN00449:exon6:c.G561A:p.K187K,
LVANscaffold_223	114087	114087	G	A	SNP	.	999	0|0	6	0|1	5	exonic	LVAN00450	nonsynonymous SNV	LVAN00450:LVAN00450:exon3:c.G263A:p.S88N,
LVANscaffold_223	120911	120911	T	C	SNP	.	999	0|1	5	0|0	6	downstream	LVAN00451	-	-
LVANscaffold_223	121133	121133	G	T	SNP	.	999	0|1	5	0|0	6	downstream	LVAN00451	-	-
LVANscaffold_223	121244	121244	C	T	SNP	.	999	0|1	5	0|0	6	downstream	LVAN00451	-	-
LVANscaffold_223	121341	121341	A	T	SNP	.	999	0|1	5	0|0	6	downstream	LVAN00451	-	-
LVANscaffold_223	121442	121442	G	T	SNP	.	999	0|1	5	0|0	6	downstream	LVAN00451	-	-
LVANscaffold_223	121009	121009	A	T	SNP	.	999	0|0	6	0|1	5	downstream	LVAN00451	-	-
LVANscaffold_223	121473	121473	C	T	SNP	.	999	0|0	6	1|1	5	downstream	LVAN00451	-	-
LVANscaffold_223	120887	120887	T	A	SNP	.	999	0|1	5	1|1	6	downstream	LVAN00451	-	-
LVANscaffold_223	121302	121302	C	T	SNP	.	999	0|1	5	1|1	6	downstream	LVAN00451	-	-
LVANscaffold_223	148757	148757	G	A	SNP	.	999	0|1	6	0|0	6	downstream	LVAN00452	-	-
LVANscaffold_223	148881	148881	T	C	SNP	.	282	0|1	6	0|0	6	downstream	LVAN00452	-	-
LVANscaffold_223	148735	148735	G	A	SNP	.	999	0|0	6	0|1	5	downstream	LVAN00452	-	-
LVANscaffold_223	148737	148737	C	G	SNP	.	999	0|0	6	0|1	5	downstream	LVAN00452	-	-
LVANscaffold_223	145807	145807	T	C	SNP	.	999	0|0	6	0|1	5	exonic	LVAN00452	synonymous SNV	LVAN00452:LVAN00452:exon5:c.T960C:p.C320C,
LVANscaffold_223	153920	153920	C	G	SNP	.	283	0|1	5	0|0	6	intronic	LVAN00453	-	-
LVANscaffold_224	138875	138875	C	T	SNP	.	999	0|1	5	0|0	5	exonic	LVAN00463	synonymous SNV	LVAN00463:LVAN00463:exon5:c.G789A:p.V263V,
LVANscaffold_224	139320	139320	G	A	SNP	.	999	0|1	5	1|1	5	exonic	LVAN00463	synonymous SNV	LVAN00463:LVAN00463:exon4:c.C708T:p.V236V,
LVANscaffold_224	135910	135910	T	C	SNP	.	999	0|1	5	0|0	5	intronic	LVAN00463	-	-
LVANscaffold_224	137782	137782	C	T	SNP	.	999	0|1	5	0|0	5	intronic	LVAN00463	-	-
LVANscaffold_224	135149	135149	A	C	SNP	.	999	0|0	6	0|1	5	intronic	LVAN00463	-	-
LVANscaffold_224	135803	135803	G	A	SNP	.	999	0|1	5	1|1	5	intronic	LVAN00463	-	-
LVANscaffold_224	142601	142601	G	A	SNP	.	999	0|1	6	1|1	5	intronic	LVAN00464	-	-
LVANscaffold_224	151485	151485	C	T	SNP	.	999	0|1	5	0|0	5	exonic	LVAN00465	synonymous SNV	LVAN00465:LVAN00465:exon10:c.G1230A:p.E410E,
LVANscaffold_224	153377	153377	T	C	SNP	.	999	0|1	6	0|0	5	exonic	LVAN00465	synonymous SNV	LVAN00465:LVAN00465:exon8:c.A1068G:p.Q356Q,
LVANscaffold_224	161804	161804	G	A	SNP	.	999	0|1	6	0|0	5	exonic	LVAN00465	synonymous SNV	LVAN00465:LVAN00465:exon3:c.C351T:p.N117N,
LVANscaffold_224	167487	167487	T	A	SNP	.	999	0|1	5	0|0	5	upstream	LVAN00465	-	-
LVANscaffold_224	167554	167554	A	G	SNP	.	999	0|1	5	1|1	5	upstream	LVAN00465	-	-
LVANscaffold_224	334510	334510	G	C	SNP	.	999	0|1	5	0|0	6	downstream	LVAN00468	-	-
LVANscaffold_224	354819	354819	A	G	SNP	.	999	0|1	5	0|0	6	downstream	LVAN00470	-	-
LVANscaffold_224	396165	396165	A	G	SNP	.	999	0|0	6	0|1	5	exonic	LVAN00471	nonsynonymous SNV	LVAN00471:LVAN00471:exon5:c.A1081G:p.I361V,
LVANscaffold_224	391359	391359	G	A	SNP	.	999	1|1	5	0|1	5	intronic	LVAN00471	-	-
LVANscaffold_226	4966	4966	G	A	SNP	.	999	0|1	5	0|0	5	exonic	LVAN00477	synonymous SNV	LVAN00477:LVAN00477:exon2:c.G108A:p.R36R,
LVANscaffold_226	9288	9288	C	A	SNP	.	999	0|1	5	0|0	5	exonic	LVAN00477	nonsynonymous SNV	LVAN00477:LVAN00477:exon6:c.C1207A:p.H403N,
LVANscaffold_231	189988	189988	A	G	SNP	.	446	0|1	5	0|0	6	exonic	LVAN00493	synonymous SNV	LVAN00493:LVAN00493:exon1:c.T3261C:p.H1087H,
LVANscaffold_231	192181	192181	C	G	SNP	.	559	0|1	5	0|0	6	exonic	LVAN00493	synonymous SNV	LVAN00493:LVAN00493:exon1:c.G1068C:p.V356V,
LVANscaffold_231	189964	189964	A	G	SNP	.	835	0|0	6	0|1	5	exonic	LVAN00493	synonymous SNV	LVAN00493:LVAN00493:exon1:c.T3285C:p.C1095C,
LVANscaffold_231	190024	190024	G	T	SNP	.	904	0|0	6	0|1	6	exonic	LVAN00493	synonymous SNV	LVAN00493:LVAN00493:exon1:c.C3225A:p.S1075S,
LVANscaffold_233	28625	28625	A	T	SNP	.	999	0|1	6	0|0	5	downstream	LVAN00497	-	-
LVANscaffold_233	165734	165734	G	A	SNP	.	999	0|1	5	0|0	5	exonic	LVAN00499	synonymous SNV	LVAN00499:LVAN00499:exon6:c.C618T:p.G206G,
LVANscaffold_238	30600	30600	C	T	SNP	.	775	0|1	6	0|0	6	downstream	LVAN00507	-	-
LVANscaffold_238	36165	36165	T	G	SNP	.	400	0|1	5	0|0	6	exonic	LVAN00508	synonymous SNV	LVAN00508:LVAN00508:exon5:c.T555G:p.P185P,
LVANscaffold_238	36168	36168	A	G	SNP	.	416	0|1	5	0|0	6	exonic	LVAN00508	synonymous SNV	LVAN00508:LVAN00508:exon5:c.A558G:p.E186E,
LVANscaffold_238	36171	36171	G	C	SNP	.	398	0|1	5	0|0	6	exonic	LVAN00508	synonymous SNV	LVAN00508:LVAN00508:exon5:c.G561C:p.L187L,
LVANscaffold_238	37024	37024	C	A	SNP	.	330	0|1	5	0|0	6	exonic	LVAN00508	synonymous SNV	LVAN00508:LVAN00508:exon6:c.C636A:p.I212I,
LVANscaffold_243	121909	121909	G	A	SNP	.	999	0|1	5	0|0	5	exonic	LVAN00517	nonsynonymous SNV	LVAN00517:LVAN00517:exon10:c.C1207T:p.P403S,
LVANscaffold_244	348478	348478	G	A	SNP	.	999	0|0	6	0|1	6	exonic	LVAN00521	synonymous SNV	LVAN00521:LVAN00521:exon14:c.G2013A:p.T671T,
LVANscaffold_245	176530	176530	G	C	SNP	.	999	0|0	5	0|1	6	downstream	LVAN00525	-	-
LVANscaffold_245	176941	176941	A	G	SNP	.	999	0|0	5	0|1	6	downstream	LVAN00525	-	-
LVANscaffold_245	177077	177077	C	T	SNP	.	847	0|0	6	0|1	5	downstream	LVAN00525	-	-
LVANscaffold_245	176711	176711	T	C	SNP	.	999	1|1	5	0|1	6	downstream	LVAN00525	-	-
LVANscaffold_245	198025	198025	T	C	SNP	.	266	0|0	5	0|1	5	downstream	LVAN00526	-	-
LVANscaffold_245	209334	209334	T	C	SNP	.	999	0|1	6	0|0	5	exonic	LVAN00527	synonymous SNV	LVAN00527:LVAN00527:exon5:c.T666C:p.D222D,
LVANscaffold_245	232065	232065	A	G	SNP	.	234	0|1	5	0|0	6	exonic	LVAN00527	synonymous SNV	LVAN00527:LVAN00527:exon24:c.A3969G:p.L1323L,
LVANscaffold_245	256766	256766	A	G	SNP	.	971	0|1	6	0|0	6	exonic	LVAN00528	synonymous SNV	LVAN00528:LVAN00528:exon1:c.T99C:p.S33S,
LVANscaffold_245	246293	246293	A	C	SNP	.	999	0|0	6	0|1	5	exonic	LVAN00528	synonymous SNV	LVAN00528:LVAN00528:exon10:c.T2103G:p.T701T,
LVANscaffold_245	275934	275934	G	A	SNP	.	695	0|1	6	0|0	6	exonic	LVAN00529	synonymous SNV	LVAN00529:LVAN00529:exon6:c.C459T:p.S153S,
LVANscaffold_245	275619	275619	G	A	SNP	.	999	0|1	5	1|1	5	exonic	LVAN00529	synonymous SNV	LVAN00529:LVAN00529:exon7:c.C648T:p.H216H,
LVANscaffold_245	350088	350088	C	T	SNP	.	999	0|1	6	0|0	5	exonic	LVAN00531	synonymous SNV	LVAN00531:LVAN00531:exon5:c.C580T:p.L194L,
LVANscaffold_245	346350	346350	C	A	SNP	.	999	0|0	5	0|1	5	exonic	LVAN00531	nonsynonymous SNV	LVAN00531:LVAN00531:exon1:c.C76A:p.P26T,
LVANscaffold_245	348594	348594	T	G	SNP	.	999	0|0	5	0|1	5	exonic	LVAN00531	nonsynonymous SNV	LVAN00531:LVAN00531:exon3:c.T266G:p.I89R,
LVANscaffold_247	5499	5499	G	A	SNP	.	500	0|1	5	0|0	5	exonic	LVAN00535	unknown	UNKNOWN
LVANscaffold_247	45011	45011	T	C	SNP	.	999	0|1	5	0|0	5	downstream	LVAN00536	-	-
LVANscaffold_247	45096	45096	T	C	SNP	.	999	0|1	5	0|0	5	downstream	LVAN00536	-	-
LVANscaffold_247	45097	45097	T	C	SNP	.	999	0|1	5	0|0	5	downstream	LVAN00536	-	-
LVANscaffold_247	45440	45440	C	T	SNP	.	999	0|1	6	1|1	5	downstream	LVAN00536	-	-
LVANscaffold_247	24277	24277	T	C	SNP	.	999	0|1	5	0|0	5	exonic	LVAN00536	synonymous SNV	LVAN00536:LVAN00536:exon2:c.T393C:p.S131S,
LVANscaffold_247	36985	36985	C	T	SNP	.	650	0|1	5	0|0	6	exonic	LVAN00536	synonymous SNV	LVAN00536:LVAN00536:exon4:c.C570T:p.A190A,
LVANscaffold_247	40556	40556	C	T	SNP	.	999	0|1	6	0|0	5	exonic	LVAN00536	synonymous SNV	LVAN00536:LVAN00536:exon7:c.C1044T:p.G348G,
LVANscaffold_247	41127	41127	T	C	SNP	.	999	0|1	5	0|0	5	exonic	LVAN00536	synonymous SNV	LVAN00536:LVAN00536:exon8:c.T1164C:p.H388H,
LVANscaffold_247	42289	42289	G	A	SNP	.	999	0|1	6	0|0	5	exonic	LVAN00536	synonymous SNV	LVAN00536:LVAN00536:exon9:c.G1446A:p.R482R,
LVANscaffold_247	42292	42292	C	A	SNP	.	999	0|1	6	0|0	5	exonic	LVAN00536	synonymous SNV	LVAN00536:LVAN00536:exon9:c.C1449A:p.R483R,
LVANscaffold_247	43036	43036	G	A	SNP	.	999	0|1	5	0|0	5	exonic	LVAN00536	nonsynonymous SNV	LVAN00536:LVAN00536:exon10:c.G1592A:p.R531K,
LVANscaffold_247	43758	43758	C	T	SNP	.	999	0|1	5	0|0	5	exonic	LVAN00536	synonymous SNV	LVAN00536:LVAN00536:exon11:c.C1623T:p.S541S,
LVANscaffold_247	44468	44468	G	A	SNP	.	999	0|1	5	0|0	5	exonic	LVAN00536	synonymous SNV	LVAN00536:LVAN00536:exon13:c.G1815A:p.K605K,
LVANscaffold_247	43055	43055	G	A	SNP	.	999	0|1	5	0|0	5	intronic	LVAN00536	-	-
LVANscaffold_247	43097	43097	T	C	SNP	.	999	0|1	5	1|1	6	intronic	LVAN00536	-	-
LVANscaffold_247	50123	50123	T	C	SNP	.	152	0|1	5	0|0	6	exonic	LVAN00537	synonymous SNV	LVAN00537:LVAN00537:exon2:c.A1017G:p.Q339Q,
LVANscaffold_247	48630	48630	C	T	SNP	.	999	0|1	5	1|1	5	exonic	LVAN00537	synonymous SNV	LVAN00537:LVAN00537:exon3:c.G2328A:p.P776P,
LVANscaffold_247	55886	55886	T	C	SNP	.	612	0|1	5	0|0	5	exonic	LVAN00538	synonymous SNV	LVAN00538:LVAN00538:exon4:c.A1077G:p.E359E,
LVANscaffold_247	55064	55064	T	C	SNP	.	999	0|1	6	1|1	5	exonic	LVAN00538	synonymous SNV	LVAN00538:LVAN00538:exon4:c.A1899G:p.P633P,
LVANscaffold_247	53744	53744	C	T	SNP	.	600	0|1	5	0|0	6	intronic	LVAN00538	-	-
LVANscaffold_247	54152	54152	G	A	SNP	.	503	0|1	5	0|0	5	intronic	LVAN00538	-	-
LVANscaffold_250	82973	82973	A	C	SNP	.	705	0|1	5	0|0	6	exonic	LVAN00548	synonymous SNV	LVAN00548:LVAN00548:exon1:c.A402C:p.S134S,
LVANscaffold_250	83139	83139	A	G	SNP	.	380	0|1	5	0|0	5	exonic	LVAN00548	nonsynonymous SNV	LVAN00548:LVAN00548:exon1:c.A568G:p.T190A,
LVANscaffold_250	83224	83224	A	G	SNP	.	691	0|1	5	0|0	5	exonic	LVAN00548	nonsynonymous SNV	LVAN00548:LVAN00548:exon1:c.A653G:p.K218R,
LVANscaffold_250	83653	83653	T	C	SNP	.	359	0|1	5	0|0	6	exonic	LVAN00548	nonsynonymous SNV	LVAN00548:LVAN00548:exon1:c.T1082C:p.V361A,
LVANscaffold_250	83654	83654	C	G	SNP	.	754	0|1	5	0|0	6	exonic	LVAN00548	synonymous SNV	LVAN00548:LVAN00548:exon1:c.C1083G:p.V361V,
LVANscaffold_251	246726	246726	G	A	SNP	.	917	1|1	5	0|0	5	exonic	LVAN00551	synonymous SNV	LVAN00551:LVAN00551:exon8:c.C849T:p.S283S,
LVANscaffold_251	247089	247089	A	T	SNP	.	528	0|0	6	0|1	5	exonic	LVAN00551	synonymous SNV	LVAN00551:LVAN00551:exon7:c.T654A:p.I218I,
LVANscaffold_251	254369	254369	A	G	SNP	.	999	1|1	5	0|1	5	exonic	LVAN00551	synonymous SNV	LVAN00551:LVAN00551:exon2:c.T123C:p.A41A,
LVANscaffold_251	362073	362073	C	T	SNP	.	999	0|1	5	0|0	5	exonic	LVAN00552	synonymous SNV	LVAN00552:LVAN00552:exon4:c.G243A:p.Q81Q,
LVANscaffold_251	362079	362079	G	T	SNP	.	999	0|1	5	0|0	5	exonic	LVAN00552	synonymous SNV	LVAN00552:LVAN00552:exon4:c.C237A:p.G79G,
LVANscaffold_251	364482	364482	G	T	SNP	.	922	0|1	6	0|0	5	exonic	LVAN00552	synonymous SNV	LVAN00552:LVAN00552:exon2:c.C76A:p.R26R,
LVANscaffold_253	2427	2427	A	T	SNP	.	999	0|1	5	0|0	5	exonic	LVAN00553	nonsynonymous SNV	LVAN00553:LVAN00553:exon8:c.T734A:p.F245Y,
LVANscaffold_253	668	668	G	A	SNP	.	285	0|0	5	0|1	5	exonic	LVAN00553	nonsynonymous SNV	LVAN00553:LVAN00553:exon9:c.C1003T:p.P335S,
LVANscaffold_253	772	772	T	G	SNP	.	757	0|0	6	0|1	6	exonic	LVAN00553	nonsynonymous SNV	LVAN00553:LVAN00553:exon9:c.A899C:p.E300A,
LVANscaffold_253	798	798	G	A	SNP	.	940	0|0	6	0|1	6	exonic	LVAN00553	synonymous SNV	LVAN00553:LVAN00553:exon9:c.C873T:p.G291G,
LVANscaffold_253	804	804	G	A	SNP	.	932	0|0	6	0|1	6	exonic	LVAN00553	synonymous SNV	LVAN00553:LVAN00553:exon9:c.C867T:p.R289R,
LVANscaffold_253	5450	5450	C	A	SNP	.	522	0|0	6	0|1	5	exonic	LVAN00553	nonsynonymous SNV	LVAN00553:LVAN00553:exon4:c.G232T:p.A78S,
LVANscaffold_255	337627	337627	T	A	SNP	.	477	0|1	5	0|0	5	downstream	LVAN00565	-	-
LVANscaffold_255	337959	337959	A	G	SNP	.	999	0|1	5	0|0	5	downstream	LVAN00565	-	-
LVANscaffold_255	338078	338078	A	C	SNP	.	999	0|1	5	0|0	5	downstream	LVAN00565	-	-
LVANscaffold_255	337225	337225	C	T	SNP	.	999	0|0	6	0|1	5	downstream	LVAN00565	-	-
LVANscaffold_255	337337	337337	A	G	SNP	.	999	0|0	6	0|1	5	downstream	LVAN00565	-	-
LVANscaffold_255	337753	337753	A	G	SNP	.	999	0|0	6	0|1	6	downstream	LVAN00565	-	-
LVANscaffold_255	337774	337774	A	T	SNP	.	999	0|0	6	0|1	5	downstream	LVAN00565	-	-
LVANscaffold_255	338014	338014	T	C	SNP	.	999	0|0	6	0|1	5	downstream	LVAN00565	-	-
LVANscaffold_255	338046	338046	A	G	SNP	.	999	0|0	5	0|1	5	downstream	LVAN00565	-	-
LVANscaffold_255	337986	337986	C	T	SNP	.	999	1|1	6	0|1	5	downstream	LVAN00565	-	-
LVANscaffold_255	339192	339192	A	G	SNP	.	999	0|0	6	0|1	5	exonic	LVAN00565	synonymous SNV	LVAN00565:LVAN00565:exon2:c.T285C:p.I95I,
LVANscaffold_255	340297	340297	C	T	SNP	.	999	0|1	5	1|1	5	upstream	LVAN00565	-	-
LVANscaffold_255	343719	343719	A	G	SNP	.	990	0|0	6	0|1	5	downstream	LVAN00566	-	-
LVANscaffold_255	343740	343740	A	T	SNP	.	999	0|0	6	0|1	5	downstream	LVAN00566	-	-
LVANscaffold_255	343769	343769	T	G	SNP	.	388	0|0	5	0|1	6	downstream	LVAN00566	-	-
LVANscaffold_255	352844	352844	A	T	SNP	.	999	0|1	5	0|0	5	exonic	LVAN00567	synonymous SNV	LVAN00567:LVAN00567:exon3:c.A423T:p.V141V,
LVANscaffold_255	351568	351568	G	A	SNP	.	999	0|0	6	0|1	6	exonic	LVAN00567	synonymous SNV	LVAN00567:LVAN00567:exon1:c.G81A:p.L27L,
LVANscaffold_255	352801	352801	A	C	SNP	.	981	0|0	6	0|1	5	exonic	LVAN00567	nonsynonymous SNV	LVAN00567:LVAN00567:exon3:c.A380C:p.E127A,
LVANscaffold_255	353339	353339	T	C	SNP	.	999	0|0	6	0|1	5	exonic	LVAN00567	synonymous SNV	LVAN00567:LVAN00567:exon3:c.T918C:p.A306A,
LVANscaffold_255	353480	353480	T	C	SNP	.	999	0|0	5	0|1	6	exonic	LVAN00567	synonymous SNV	LVAN00567:LVAN00567:exon3:c.T1059C:p.I353I,
LVANscaffold_255	357418	357418	A	C	SNP	.	360	0|0	6	0|1	5	downstream	LVAN00568	-	-
LVANscaffold_255	357920	357920	C	A	SNP	.	639	0|0	6	0|1	6	exonic	LVAN00568	nonsynonymous SNV	LVAN00568:LVAN00568:exon6:c.G2029T:p.A677S,
LVANscaffold_255	357924	357924	A	C	SNP	.	641	0|0	6	0|1	6	exonic	LVAN00568	synonymous SNV	LVAN00568:LVAN00568:exon6:c.T2025G:p.T675T,
LVANscaffold_255	357934	357934	T	C	SNP	.	592	0|0	6	0|1	5	exonic	LVAN00568	nonsynonymous SNV	LVAN00568:LVAN00568:exon6:c.A2015G:p.H672R,
LVANscaffold_255	357935	357935	G	T	SNP	.	575	0|0	6	0|1	6	exonic	LVAN00568	nonsynonymous SNV	LVAN00568:LVAN00568:exon6:c.C2014A:p.H672N,
LVANscaffold_255	358519	358519	T	C	SNP	.	999	0|0	6	0|1	5	exonic	LVAN00568	nonsynonymous SNV	LVAN00568:LVAN00568:exon6:c.A1430G:p.K477R,
LVANscaffold_255	358353	358353	C	A	SNP	.	999	1|1	6	0|1	5	exonic	LVAN00568	synonymous SNV	LVAN00568:LVAN00568:exon6:c.G1596T:p.L532L,
LVANscaffold_258	32680	32680	G	A	SNP	.	999	0|1	5	0|0	5	exonic	LVAN00574	nonsynonymous SNV	LVAN00574:LVAN00574:exon3:c.C386T:p.T129I,
LVANscaffold_258	108412	108412	G	A	SNP	.	999	0|1	5	0|0	6	downstream	LVAN00575	-	-
LVANscaffold_258	108747	108747	G	A	SNP	.	641	0|1	5	0|0	6	downstream	LVAN00575	-	-
LVANscaffold_258	124751	124751	A	C	SNP	.	999	0|1	5	0|0	6	downstream	LVAN00577	-	-
LVANscaffold_258	126227	126227	C	T	SNP	.	999	0|1	5	0|0	6	intronic	LVAN00577	-	-
LVANscaffold_258	158673	158673	T	A	SNP	.	999	0|1	5	0|0	6	exonic	LVAN00578	synonymous SNV	LVAN00578:LVAN00578:exon3:c.A333T:p.S111S,
LVANscaffold_258	324905	324905	A	G	SNP	.	404	0|1	5	0|0	5	exonic	LVAN00579	synonymous SNV	LVAN00579:LVAN00579:exon10:c.T2799C:p.D933D,
LVANscaffold_258	327368	327368	C	T	SNP	.	762	0|1	5	0|0	6	exonic	LVAN00579	nonsynonymous SNV	LVAN00579:LVAN00579:exon8:c.G1354A:p.G452R,
LVANscaffold_258	329981	329981	A	G	SNP	.	591	0|1	5	0|0	6	exonic	LVAN00579	synonymous SNV	LVAN00579:LVAN00579:exon3:c.T435C:p.N145N,
LVANscaffold_258	325272	325272	C	A	SNP	.	763	0|0	6	0|1	5	exonic	LVAN00579	nonsynonymous SNV	LVAN00579:LVAN00579:exon10:c.G2432T:p.G811V,
LVANscaffold_258	329713	329713	C	G	SNP	.	187	0|0	6	0|1	5	exonic	LVAN00579	nonsynonymous SNV	LVAN00579:LVAN00579:exon4:c.G572C:p.G191A,
LVANscaffold_258	325295	325295	C	T	SNP	.	999	1|1	6	0|1	5	exonic	LVAN00579	synonymous SNV	LVAN00579:LVAN00579:exon10:c.G2409A:p.E803E,
LVANscaffold_259	89439	89439	A	T	SNP	.	999	0|1	5	0|0	6	downstream	LVAN00582	-	-
LVANscaffold_259	89910	89910	A	T	SNP	.	999	0|1	6	0|0	6	downstream	LVAN00582	-	-
LVANscaffold_259	89921	89921	T	A	SNP	.	999	0|1	6	0|0	6	downstream	LVAN00582	-	-
LVANscaffold_259	89955	89955	T	C	SNP	.	999	0|1	6	0|0	6	downstream	LVAN00582	-	-
LVANscaffold_259	89983	89983	A	G	SNP	.	999	0|1	6	0|0	6	downstream	LVAN00582	-	-
LVANscaffold_259	90421	90421	T	G	SNP	.	999	0|1	6	0|0	6	downstream	LVAN00582	-	-
LVANscaffold_259	84695	84695	G	T	SNP	.	999	0|1	5	0|0	6	exonic	LVAN00582	synonymous SNV	LVAN00582:LVAN00582:exon5:c.G570T:p.R190R,
LVANscaffold_259	85028	85028	C	T	SNP	.	999	0|1	5	0|0	6	exonic	LVAN00582	synonymous SNV	LVAN00582:LVAN00582:exon6:c.C762T:p.I254I,
LVANscaffold_259	85055	85055	C	T	SNP	.	999	0|1	5	0|0	6	exonic	LVAN00582	synonymous SNV	LVAN00582:LVAN00582:exon6:c.C789T:p.A263A,
LVANscaffold_259	87371	87371	G	A	SNP	.	999	0|1	5	0|0	6	exonic	LVAN00582	synonymous SNV	LVAN00582:LVAN00582:exon8:c.G1068A:p.P356P,
LVANscaffold_259	87377	87377	G	A	SNP	.	999	0|1	5	0|0	6	exonic	LVAN00582	synonymous SNV	LVAN00582:LVAN00582:exon8:c.G1074A:p.E358E,
LVANscaffold_259	84041	84041	T	C	SNP	.	999	0|1	5	1|1	6	exonic	LVAN00582	synonymous SNV	LVAN00582:LVAN00582:exon3:c.T336C:p.I112I,
LVANscaffold_259	85046	85046	T	C	SNP	.	999	0|1	5	1|1	6	exonic	LVAN00582	synonymous SNV	LVAN00582:LVAN00582:exon6:c.T780C:p.H260H,
LVANscaffold_259	158458	158458	G	A	SNP	.	999	0|1	5	0|0	6	exonic	LVAN00584	synonymous SNV	LVAN00584:LVAN00584:exon2:c.C304T:p.L102L,
LVANscaffold_259	175562	175562	T	G	SNP	.	999	0|1	5	0|0	6	upstream	LVAN00585	-	-
LVANscaffold_259	485244	485244	G	A	SNP	.	999	0|0	6	0|1	5	exonic	LVAN00599	synonymous SNV	LVAN00599:LVAN00599:exon2:c.C163T:p.L55L,
LVANscaffold_260	270141	270141	G	A	SNP	.	999	0|0	5	0|1	6	upstream;downstream	LVAN00606;LVAN00607	-	-
LVANscaffold_260	277613	277613	G	A	SNP	.	999	0|0	5	0|1	6	exonic	LVAN00607	nonsynonymous SNV	LVAN00607:LVAN00607:exon16:c.C10981T:p.R3661C,
LVANscaffold_260	291897	291897	G	A	SNP	.	999	0|0	5	0|1	6	exonic	LVAN00607	nonsynonymous SNV	LVAN00607:LVAN00607:exon11:c.C10279T:p.P3427S,
LVANscaffold_260	309415	309415	G	A	SNP	.	999	0|0	5	0|1	6	exonic	LVAN00607	synonymous SNV	LVAN00607:LVAN00607:exon7:c.C2835T:p.S945S,
LVANscaffold_260	309826	309826	T	C	SNP	.	999	0|0	5	0|1	6	exonic	LVAN00607	synonymous SNV	LVAN00607:LVAN00607:exon7:c.A2424G:p.R808R,
LVANscaffold_260	310418	310418	A	T	SNP	.	999	0|0	5	0|1	6	exonic	LVAN00607	synonymous SNV	LVAN00607:LVAN00607:exon6:c.T2010A:p.S670S,
LVANscaffold_260	314834	314834	T	A	SNP	.	999	0|1	5	0|0	5	intronic	LVAN00607	-	-
LVANscaffold_265	280730	280730	G	A	SNP	.	162	0|1	5	0|0	6	exonic	LVAN00617	synonymous SNV	LVAN00617:LVAN00617:exon5:c.G621A:p.L207L,
LVANscaffold_265	281941	281941	C	T	SNP	.	225	0|1	5	0|0	6	exonic	LVAN00617	synonymous SNV	LVAN00617:LVAN00617:exon8:c.C1116T:p.S372S,
LVANscaffold_265	284547	284547	G	A	SNP	.	848	0|1	6	0|0	6	exonic	LVAN00617	synonymous SNV	LVAN00617:LVAN00617:exon10:c.G1587A:p.L529L,
LVANscaffold_265	290084	290084	G	A	SNP	.	969	0|1	5	0|0	6	exonic	LVAN00617	synonymous SNV	LVAN00617:LVAN00617:exon20:c.G3276A:p.L1092L,
LVANscaffold_265	292399	292399	C	T	SNP	.	829	0|1	5	0|0	6	exonic	LVAN00617	synonymous SNV	LVAN00617:LVAN00617:exon26:c.C4098T:p.L1366L,
LVANscaffold_265	295439	295439	T	C	SNP	.	999	0|1	5	0|0	6	exonic	LVAN00617	synonymous SNV	LVAN00617:LVAN00617:exon29:c.T4611C:p.D1537D,
LVANscaffold_265	296934	296934	C	A	SNP	.	999	0|1	5	0|0	6	exonic	LVAN00617	synonymous SNV	LVAN00617:LVAN00617:exon32:c.C5298A:p.L1766L,
LVANscaffold_265	301811	301811	G	A	SNP	.	904	0|1	5	0|0	6	exonic	LVAN00617	synonymous SNV	LVAN00617:LVAN00617:exon38:c.G6369A:p.P2123P,
LVANscaffold_265	301850	301850	A	G	SNP	.	884	0|1	5	0|0	6	exonic	LVAN00617	synonymous SNV	LVAN00617:LVAN00617:exon38:c.A6408G:p.G2136G,
LVANscaffold_265	303675	303675	C	T	SNP	.	658	0|1	5	0|0	6	exonic	LVAN00617	synonymous SNV	LVAN00617:LVAN00617:exon43:c.C7131T:p.D2377D,
LVANscaffold_265	305043	305043	T	C	SNP	.	922	0|1	5	0|0	6	exonic	LVAN00617	synonymous SNV	LVAN00617:LVAN00617:exon46:c.T7854C:p.L2618L,
LVANscaffold_265	305312	305312	G	C	SNP	.	440	0|1	5	0|0	6	exonic	LVAN00617	synonymous SNV	LVAN00617:LVAN00617:exon47:c.G7959C:p.R2653R,
LVANscaffold_265	305435	305435	C	A	SNP	.	735	0|1	5	0|0	6	exonic	LVAN00617	nonsynonymous SNV	LVAN00617:LVAN00617:exon47:c.C8082A:p.D2694E,
LVANscaffold_265	210990	210990	C	T	SNP	.	617	0|0	5	0|1	5	exonic	LVAN00617	synonymous SNV	LVAN00617:LVAN00617:exon2:c.C219T:p.A73A,
LVANscaffold_265	276579	276579	C	T	SNP	.	999	0|1	5	0|0	5	intronic	LVAN00617	-	-
LVANscaffold_268	98811	98811	G	A	SNP	.	999	0|1	6	0|0	5	exonic	LVAN00622	synonymous SNV	LVAN00622:LVAN00622:exon2:c.G171A:p.G57G,
LVANscaffold_268	102253	102253	A	G	SNP	.	126	0|1	5	0|0	6	exonic	LVAN00622	nonsynonymous SNV	LVAN00622:LVAN00622:exon4:c.A499G:p.I167V,
LVANscaffold_268	179886	179886	C	T	SNP	.	749	0|1	6	0|0	5	exonic	LVAN00625	synonymous SNV	LVAN00625:LVAN00625:exon8:c.C4152T:p.S1384S,
LVANscaffold_268	178950	178950	A	C	SNP	.	999	0|0	5	0|1	5	exonic	LVAN00625	synonymous SNV	LVAN00625:LVAN00625:exon8:c.A3216C:p.G1072G,
LVANscaffold_268	170107	170107	C	T	SNP	.	593	0|1	5	0|0	6	intronic	LVAN00625	-	-
LVANscaffold_269	68267	68267	C	T	SNP	.	999	0|0	6	0|1	5	exonic	LVAN00636	synonymous SNV	LVAN00636:LVAN00636:exon2:c.G141A:p.R47R,
LVANscaffold_271	54161	54161	T	C	SNP	.	999	0|1	6	0|0	6	exonic	LVAN00639	synonymous SNV	LVAN00639:LVAN00639:exon8:c.T1122C:p.F374F,
LVANscaffold_271	54185	54185	C	T	SNP	.	852	0|1	5	0|0	6	exonic	LVAN00639	synonymous SNV	LVAN00639:LVAN00639:exon8:c.C1146T:p.T382T,
LVANscaffold_271	55346	55346	C	T	SNP	.	999	0|1	5	0|0	6	exonic	LVAN00639	synonymous SNV	LVAN00639:LVAN00639:exon11:c.C1647T:p.S549S,
LVANscaffold_271	52121	52121	G	T	SNP	.	999	0|1	5	1|1	6	exonic	LVAN00639	synonymous SNV	LVAN00639:LVAN00639:exon2:c.G366T:p.G122G,
LVANscaffold_271	55349	55349	A	G	SNP	.	999	0|1	5	1|1	6	exonic	LVAN00639	synonymous SNV	LVAN00639:LVAN00639:exon11:c.A1650G:p.L550L,
LVANscaffold_271	153676	153676	A	G	SNP	.	787	0|1	5	0|0	5	downstream	LVAN00644	-	-
LVANscaffold_271	151660	151660	C	T	SNP	.	999	0|1	5	0|0	6	exonic	LVAN00644	synonymous SNV	LVAN00644:LVAN00644:exon4:c.C378T:p.G126G,
LVANscaffold_271	152516	152516	C	T	SNP	.	999	0|1	5	0|0	6	exonic	LVAN00644	synonymous SNV	LVAN00644:LVAN00644:exon5:c.C534T:p.G178G,
LVANscaffold_271	152612	152612	C	A	SNP	.	878	0|1	5	0|0	5	exonic	LVAN00644	synonymous SNV	LVAN00644:LVAN00644:exon5:c.C630A:p.A210A,
LVANscaffold_271	156861	156861	G	C	SNP	.	999	0|1	5	0|0	6	downstream	LVAN00645	-	-
LVANscaffold_271	156917	156917	A	T	SNP	.	999	0|1	5	0|0	6	downstream	LVAN00645	-	-
LVANscaffold_271	228815	228815	A	T	SNP	.	999	0|1	5	0|0	5	downstream	LVAN00647	-	-
LVANscaffold_271	228571	228571	T	A	SNP	.	738	0|0	6	0|1	6	downstream	LVAN00647	-	-
LVANscaffold_271	224775	224775	A	C	SNP	.	961	0|0	6	0|1	5	exonic	LVAN00647	synonymous SNV	LVAN00647:LVAN00647:exon3:c.A156C:p.G52G,
LVANscaffold_271	225725	225725	C	T	SNP	.	999	0|0	6	0|1	5	exonic	LVAN00647	synonymous SNV	LVAN00647:LVAN00647:exon5:c.C543T:p.Y181Y,
LVANscaffold_271	226238	226238	A	T	SNP	.	999	0|0	6	0|1	5	exonic	LVAN00647	synonymous SNV	LVAN00647:LVAN00647:exon6:c.A777T:p.A259A,
LVANscaffold_275	21900	21900	G	A	SNP	.	492	0|1	5	0|0	5	exonic	LVAN00660	synonymous SNV	LVAN00660:LVAN00660:exon10:c.C2124T:p.A708A,
LVANscaffold_275	22117	22117	T	C	SNP	.	999	0|1	5	0|0	5	exonic	LVAN00660	nonsynonymous SNV	LVAN00660:LVAN00660:exon10:c.A1907G:p.N636S,
LVANscaffold_275	39592	39592	T	G	SNP	.	999	0|1	5	0|0	6	exonic	LVAN00660	nonsynonymous SNV	LVAN00660:LVAN00660:exon4:c.A669C:p.Q223H,
LVANscaffold_275	39658	39658	C	G	SNP	.	999	0|1	5	0|0	6	exonic	LVAN00660	synonymous SNV	LVAN00660:LVAN00660:exon4:c.G603C:p.T201T,
LVANscaffold_275	21980	21980	G	A	SNP	.	999	0|0	5	0|1	6	exonic	LVAN00660	synonymous SNV	LVAN00660:LVAN00660:exon10:c.C2044T:p.L682L,
LVANscaffold_275	37764	37764	C	G	SNP	.	999	0|0	6	0|1	5	exonic	LVAN00660	nonsynonymous SNV	LVAN00660:LVAN00660:exon5:c.G766C:p.A256P,
LVANscaffold_275	39610	39610	A	T	SNP	.	999	0|0	6	0|1	6	exonic	LVAN00660	nonsynonymous SNV	LVAN00660:LVAN00660:exon4:c.T651A:p.N217K,
LVANscaffold_280	380870	380870	C	T	SNP	.	999	0|1	5	0|0	5	exonic	LVAN00677	synonymous SNV	LVAN00677:LVAN00677:exon4:c.C480T:p.F160F,
LVANscaffold_280	417646	417646	C	A	SNP	.	713	0|1	5	0|0	6	downstream	LVAN00678	-	-
LVANscaffold_280	417725	417725	C	T	SNP	.	999	0|0	6	0|1	5	downstream	LVAN00678	-	-
LVANscaffold_280	418389	418389	A	G	SNP	.	999	0|0	6	0|1	6	downstream	LVAN00678	-	-
LVANscaffold_280	418497	418497	G	T	SNP	.	999	0|0	6	0|1	5	exonic	LVAN00678	synonymous SNV	LVAN00678:LVAN00678:exon10:c.C1395A:p.A465A,
LVANscaffold_280	418852	418852	G	A	SNP	.	999	0|0	6	0|1	5	exonic	LVAN00678	synonymous SNV	LVAN00678:LVAN00678:exon9:c.C1329T:p.H443H,
LVANscaffold_280	420674	420674	G	A	SNP	.	999	0|0	6	0|1	5	exonic	LVAN00678	synonymous SNV	LVAN00678:LVAN00678:exon6:c.C810T:p.F270F,
LVANscaffold_280	420689	420689	G	A	SNP	.	999	0|0	6	0|1	5	exonic	LVAN00678	synonymous SNV	LVAN00678:LVAN00678:exon6:c.C795T:p.N265N,
LVANscaffold_280	421110	421110	A	T	SNP	.	999	0|0	6	0|1	5	exonic	LVAN00678	synonymous SNV	LVAN00678:LVAN00678:exon5:c.T651A:p.A217A,
LVANscaffold_280	421116	421116	C	T	SNP	.	999	0|0	6	0|1	5	exonic	LVAN00678	synonymous SNV	LVAN00678:LVAN00678:exon5:c.G645A:p.E215E,
LVANscaffold_280	443051	443051	T	C	SNP	.	999	0|0	6	0|1	5	exonic	LVAN00679	synonymous SNV	LVAN00679:LVAN00679:exon7:c.T603C:p.F201F,
LVANscaffold_280	450233	450233	A	G	SNP	.	934	0|0	6	0|1	5	exonic	LVAN00680	synonymous SNV	LVAN00680:LVAN00680:exon1:c.A171G:p.K57K,
LVANscaffold_280	454124	454124	A	G	SNP	.	999	0|0	6	0|1	5	exonic	LVAN00680	synonymous SNV	LVAN00680:LVAN00680:exon3:c.A498G:p.E166E,
LVANscaffold_280	462691	462691	G	A	SNP	.	252	0|0	5	0|1	5	downstream	LVAN00681	-	-
LVANscaffold_280	462692	462692	A	T	SNP	.	220	0|0	5	0|1	5	downstream	LVAN00681	-	-
LVANscaffold_280	463008	463008	A	G	SNP	.	937	0|0	6	0|1	6	exonic	LVAN00681	synonymous SNV	LVAN00681:LVAN00681:exon5:c.T1543C:p.L515L,
LVANscaffold_280	463354	463354	G	A	SNP	.	473	0|0	6	0|1	5	exonic	LVAN00681	synonymous SNV	LVAN00681:LVAN00681:exon5:c.C1197T:p.V399V,
LVANscaffold_280	463597	463597	G	A	SNP	.	999	0|0	5	0|1	6	exonic	LVAN00681	synonymous SNV	LVAN00681:LVAN00681:exon5:c.C954T:p.L318L,
LVANscaffold_283	106886	106886	C	T	SNP	.	646	0|1	5	0|0	6	exonic	LVAN00692	synonymous SNV	LVAN00692:LVAN00692:exon5:c.C996T:p.F332F,
LVANscaffold_283	110649	110649	T	A	SNP	.	434	0|1	5	0|0	6	downstream	LVAN00693	-	-
LVANscaffold_283	109845	109845	G	A	SNP	.	364	0|0	6	0|1	5	downstream	LVAN00693	-	-
LVANscaffold_283	109771	109771	G	A	SNP	.	999	1|1	6	0|1	6	downstream	LVAN00693	-	-
LVANscaffold_283	108751	108751	A	G	SNP	.	999	0|1	5	0|0	6	exonic	LVAN00693	synonymous SNV	LVAN00693:LVAN00693:exon1:c.A333G:p.K111K,
LVANscaffold_283	108784	108784	T	A	SNP	.	999	0|0	5	0|1	6	exonic	LVAN00693	synonymous SNV	LVAN00693:LVAN00693:exon1:c.T366A:p.A122A,
LVANscaffold_283	109168	109168	T	C	SNP	.	859	0|0	6	0|1	6	exonic	LVAN00693	synonymous SNV	LVAN00693:LVAN00693:exon2:c.T549C:p.H183H,
LVANscaffold_283	109201	109201	T	C	SNP	.	936	0|0	6	0|1	5	exonic	LVAN00693	synonymous SNV	LVAN00693:LVAN00693:exon2:c.T582C:p.R194R,
LVANscaffold_283	109675	109675	A	C	SNP	.	885	0|0	5	0|1	6	exonic	LVAN00693	synonymous SNV	LVAN00693:LVAN00693:exon3:c.A819C:p.I273I,
LVANscaffold_283	107986	107986	T	A	SNP	.	999	0|0	6	0|1	6	upstream;downstream	LVAN00693;LVAN00692	-	-
LVANscaffold_283	108019	108019	A	G	SNP	.	688	0|0	6	0|1	6	upstream;downstream	LVAN00693;LVAN00692	-	-
LVANscaffold_283	108133	108133	T	C	SNP	.	999	0|0	6	0|1	6	upstream;downstream	LVAN00693;LVAN00692	-	-
LVANscaffold_283	111857	111857	C	T	SNP	.	999	0|1	6	0|0	5	downstream	LVAN00694	-	-
LVANscaffold_283	112278	112278	G	A	SNP	.	999	0|1	5	0|0	6	downstream	LVAN00694	-	-
LVANscaffold_283	112437	112437	G	T	SNP	.	999	0|1	5	0|0	6	downstream	LVAN00694	-	-
LVANscaffold_283	112567	112567	A	T	SNP	.	999	0|1	6	0|0	5	downstream	LVAN00694	-	-
LVANscaffold_283	112048	112048	C	G	SNP	.	999	0|0	6	0|1	6	downstream	LVAN00694	-	-
LVANscaffold_283	111885	111885	A	G	SNP	.	999	0|1	6	1|1	5	downstream	LVAN00694	-	-
LVANscaffold_283	113571	113571	T	G	SNP	.	999	0|0	6	0|1	6	exonic	LVAN00694	synonymous SNV	LVAN00694:LVAN00694:exon8:c.A750C:p.T250T,
LVANscaffold_283	121205	121205	C	T	SNP	.	999	0|1	5	0|0	6	exonic	LVAN00695	synonymous SNV	LVAN00695:LVAN00695:exon2:c.C124T:p.L42L,
LVANscaffold_283	121219	121219	C	T	SNP	.	999	0|1	5	0|0	6	exonic	LVAN00695	synonymous SNV	LVAN00695:LVAN00695:exon2:c.C138T:p.H46H,
LVANscaffold_283	124177	124177	T	C	SNP	.	999	0|1	6	0|0	5	exonic	LVAN00695	synonymous SNV	LVAN00695:LVAN00695:exon5:c.T774C:p.S258S,
LVANscaffold_283	124201	124201	C	G	SNP	.	999	0|1	6	0|0	6	exonic	LVAN00695	synonymous SNV	LVAN00695:LVAN00695:exon5:c.C798G:p.R266R,
LVANscaffold_283	120908	120908	C	T	SNP	.	999	0|0	6	0|1	6	exonic	LVAN00695	synonymous SNV	LVAN00695:LVAN00695:exon1:c.C57T:p.G19G,
LVANscaffold_283	125585	125585	A	T	SNP	.	999	0|0	6	0|1	6	exonic	LVAN00695	synonymous SNV	LVAN00695:LVAN00695:exon8:c.A1074T:p.T358T,
LVANscaffold_283	126309	126309	A	G	SNP	.	999	0|0	6	0|1	6	exonic	LVAN00695	nonsynonymous SNV	LVAN00695:LVAN00695:exon9:c.A1289G:p.E430G,
LVANscaffold_283	119857	119857	T	G	SNP	.	882	0|1	5	0|0	6	upstream	LVAN00695	-	-
LVANscaffold_283	127578	127578	A	T	SNP	.	931	0|0	5	0|1	5	exonic	LVAN00696	synonymous SNV	LVAN00696:LVAN00696:exon10:c.T903A:p.S301S,
LVANscaffold_283	127908	127908	T	C	SNP	.	922	0|0	6	0|1	5	exonic	LVAN00696	synonymous SNV	LVAN00696:LVAN00696:exon9:c.A792G:p.E264E,
LVANscaffold_283	137031	137031	C	T	SNP	.	946	0|1	5	0|0	5	upstream	LVAN00696	-	-
LVANscaffold_283	137308	137308	G	T	SNP	.	651	0|1	5	0|0	6	upstream	LVAN00696	-	-
LVANscaffold_283	137358	137358	C	T	SNP	.	759	0|1	5	0|0	6	upstream	LVAN00696	-	-
LVANscaffold_283	136922	136922	T	C	SNP	.	745	0|0	6	0|1	5	upstream	LVAN00696	-	-
LVANscaffold_283	136933	136933	G	C	SNP	.	859	0|0	6	0|1	6	upstream	LVAN00696	-	-
LVANscaffold_283	137045	137045	C	G	SNP	.	791	0|0	6	0|1	5	upstream	LVAN00696	-	-
LVANscaffold_288	240906	240906	A	G	SNP	.	596	0|1	6	0|0	6	exonic	LVAN00706	synonymous SNV	LVAN00706:LVAN00706:exon2:c.A933G:p.R311R,
LVANscaffold_288	275058	275058	C	T	SNP	.	658	0|0	5	0|1	5	exonic	LVAN00708	synonymous SNV	LVAN00708:LVAN00708:exon4:c.G375A:p.L125L,
LVANscaffold_289	21180	21180	C	T	SNP	.	497	0|1	5	0|0	6	exonic	LVAN00712	synonymous SNV	LVAN00712:LVAN00712:exon7:c.G1005A:p.L335L,
LVANscaffold_289	21219	21219	C	T	SNP	.	620	0|1	5	0|0	6	exonic	LVAN00712	synonymous SNV	LVAN00712:LVAN00712:exon7:c.G966A:p.L322L,
LVANscaffold_289	21768	21768	C	T	SNP	.	785	0|1	5	0|0	6	exonic	LVAN00712	synonymous SNV	LVAN00712:LVAN00712:exon6:c.G924A:p.E308E,
LVANscaffold_289	21795	21795	C	T	SNP	.	910	0|1	5	0|0	6	exonic	LVAN00712	synonymous SNV	LVAN00712:LVAN00712:exon6:c.G897A:p.T299T,
LVANscaffold_289	25024	25024	G	A	SNP	.	999	0|1	6	0|0	6	exonic	LVAN00712	synonymous SNV	LVAN00712:LVAN00712:exon2:c.C190T:p.L64L,
LVANscaffold_289	25079	25079	T	C	SNP	.	999	0|1	5	0|0	6	exonic	LVAN00712	synonymous SNV	LVAN00712:LVAN00712:exon2:c.A135G:p.Q45Q,
LVANscaffold_289	25106	25106	C	T	SNP	.	999	0|1	5	0|0	6	exonic	LVAN00712	synonymous SNV	LVAN00712:LVAN00712:exon2:c.G108A:p.A36A,
LVANscaffold_289	43556	43556	A	T	SNP	.	999	0|1	6	0|0	6	exonic	LVAN00712	synonymous SNV	LVAN00712:LVAN00712:exon1:c.T72A:p.I24I,
LVANscaffold_289	23581	23581	G	A	SNP	.	999	0|0	5	0|1	6	exonic	LVAN00712	synonymous SNV	LVAN00712:LVAN00712:exon4:c.C474T:p.D158D,
LVANscaffold_292	52173	52173	C	T	SNP	.	905	0|1	5	0|0	5	intronic	LVAN00719	-	-
LVANscaffold_292	53365	53365	G	A	SNP	.	540	0|1	5	0|0	6	intronic	LVAN00719	-	-
LVANscaffold_292	53454	53454	G	A	SNP	.	831	0|1	5	0|0	6	intronic	LVAN00719	-	-
LVANscaffold_292	56163	56163	A	G	SNP	.	487	0|0	5	0|1	5	intronic	LVAN00719	-	-
LVANscaffold_292	56744	56744	T	A	SNP	.	999	0|1	6	0|0	6	upstream	LVAN00719	-	-
LVANscaffold_294	63116	63116	A	G	SNP	.	765	0|1	5	0|0	6	downstream	LVAN00721	-	-
LVANscaffold_294	63871	63871	T	A	SNP	.	764	0|1	5	0|0	6	downstream	LVAN00721	-	-
LVANscaffold_294	78196	78196	A	G	SNP	.	999	0|1	5	0|0	5	exonic	LVAN00721	synonymous SNV	LVAN00721:LVAN00721:exon1:c.T100C:p.L34L,
LVANscaffold_296	47342	47342	A	C	SNP	.	999	0|1	5	0|0	6	downstream	LVAN00728	-	-
LVANscaffold_296	46244	46244	C	T	SNP	.	999	0|1	5	0|0	6	exonic	LVAN00728	synonymous SNV	LVAN00728:LVAN00728:exon1:c.C144T:p.S48S,
LVANscaffold_296	148786	148786	T	A	SNP	.	795	0|1	5	0|0	6	downstream	LVAN00731	-	-
LVANscaffold_297	17944	17944	C	T	SNP	.	999	0|1	5	0|0	5	exonic	LVAN00733	unknown	UNKNOWN
LVANscaffold_297	19310	19310	G	A	SNP	.	817	0|1	5	0|0	6	exonic	LVAN00733	unknown	UNKNOWN
LVANscaffold_297	19471	19471	G	A	SNP	.	999	0|1	5	0|0	6	exonic	LVAN00733	unknown	UNKNOWN
LVANscaffold_297	20258	20258	T	A	SNP	.	996	0|1	5	0|0	5	upstream	LVAN00733	-	-
LVANscaffold_297	20858	20858	G	T	SNP	.	877	0|1	5	0|0	6	upstream	LVAN00733	-	-
LVANscaffold_299	6232	6232	A	T	SNP	.	866	0|0	6	0|1	5	downstream	LVAN00746	-	-
LVANscaffold_299	28092	28092	G	A	SNP	.	999	0|1	5	0|0	6	exonic	LVAN00747	synonymous SNV	LVAN00747:LVAN00747:exon5:c.C1039T:p.L347L,
LVANscaffold_299	82182	82182	A	T	SNP	.	695	0|0	6	0|1	5	downstream	LVAN00748	-	-
LVANscaffold_299	59075	59075	G	A	SNP	.	435	0|1	5	0|0	5	intronic	LVAN00748	-	-
LVANscaffold_299	102904	102904	A	T	SNP	.	999	0|0	6	0|1	5	downstream	LVAN00750	-	-
LVANscaffold_299	103711	103711	C	T	SNP	.	784	0|1	5	0|0	6	exonic	LVAN00750	synonymous SNV	LVAN00750:LVAN00750:exon5:c.G486A:p.G162G,
LVANscaffold_299	105229	105229	C	A	SNP	.	834	0|1	5	0|0	6	exonic	LVAN00750	nonsynonymous SNV	LVAN00750:LVAN00750:exon4:c.G385T:p.V129F,
LVANscaffold_309	153516	153516	T	C	SNP	.	999	0|1	5	0|0	5	exonic	LVAN00774	synonymous SNV	LVAN00774:LVAN00774:exon10:c.T1404C:p.G468G,
LVANscaffold_309	109419	109419	C	T	SNP	.	392	0|0	6	0|1	5	exonic	LVAN00774	synonymous SNV	LVAN00774:LVAN00774:exon2:c.C54T:p.S18S,
LVANscaffold_310	26594	26594	T	C	SNP	.	999	0|0	5	0|1	6	downstream	LVAN00777	-	-
LVANscaffold_310	27304	27304	T	A	SNP	.	999	0|1	5	0|0	5	exonic	LVAN00777	nonsynonymous SNV	LVAN00777:LVAN00777:exon4:c.A959T:p.H320L,
LVANscaffold_310	28294	28294	C	T	SNP	.	999	0|1	5	0|0	5	exonic	LVAN00777	synonymous SNV	LVAN00777:LVAN00777:exon2:c.G252A:p.V84V,
LVANscaffold_310	27039	27039	G	A	SNP	.	999	0|0	6	0|1	6	exonic	LVAN00777	synonymous SNV	LVAN00777:LVAN00777:exon4:c.C1224T:p.T408T,
LVANscaffold_310	28265	28265	G	C	SNP	.	999	0|0	6	0|1	6	exonic	LVAN00777	nonsynonymous SNV	LVAN00777:LVAN00777:exon2:c.C281G:p.A94G,
LVANscaffold_311	134547	134547	G	A	SNP	.	999	0|0	5	0|1	5	exonic	LVAN00779	synonymous SNV	LVAN00779:LVAN00779:exon8:c.C1284T:p.I428I,
LVANscaffold_311	141653	141653	T	G	SNP	.	999	0|0	5	0|1	5	exonic	LVAN00780	nonsynonymous SNV	LVAN00780:LVAN00780:exon4:c.A640C:p.T214P,
LVANscaffold_312	269209	269209	T	G	SNP	.	999	0|1	5	0|0	5	exonic	LVAN00791	nonsynonymous SNV	LVAN00791:LVAN00791:exon2:c.A1139C:p.K380T,
LVANscaffold_312	269875	269875	G	A	SNP	.	999	0|0	5	0|1	5	exonic	LVAN00791	nonsynonymous SNV	LVAN00791:LVAN00791:exon2:c.C473T:p.T158I,
LVANscaffold_317	313502	313502	T	G	SNP	.	999	0|0	6	0|1	5	downstream	LVAN00795	-	-
LVANscaffold_317	313569	313569	C	A	SNP	.	999	0|0	6	0|1	5	downstream	LVAN00795	-	-
LVANscaffold_317	315370	315370	A	G	SNP	.	864	0|1	6	0|0	5	downstream	LVAN00796	-	-
LVANscaffold_317	314611	314611	T	A	SNP	.	874	0|0	6	0|1	5	downstream	LVAN00796	-	-
LVANscaffold_317	314619	314619	G	A	SNP	.	731	0|0	6	0|1	5	downstream	LVAN00796	-	-
LVANscaffold_317	314637	314637	A	T	SNP	.	654	0|0	6	0|1	5	downstream	LVAN00796	-	-
LVANscaffold_317	314670	314670	T	C	SNP	.	888	0|0	6	0|1	5	downstream	LVAN00796	-	-
LVANscaffold_317	314689	314689	G	A	SNP	.	666	0|0	6	0|1	5	downstream	LVAN00796	-	-
LVANscaffold_317	316599	316599	T	G	SNP	.	999	0|0	6	0|1	5	exonic	LVAN00796	synonymous SNV	LVAN00796:LVAN00796:exon3:c.A1530C:p.G510G,
LVANscaffold_317	316863	316863	C	T	SNP	.	999	0|0	6	0|1	5	exonic	LVAN00796	synonymous SNV	LVAN00796:LVAN00796:exon2:c.G1455A:p.Q485Q,
LVANscaffold_317	317673	317673	A	T	SNP	.	999	0|0	5	0|1	5	exonic	LVAN00796	synonymous SNV	LVAN00796:LVAN00796:exon1:c.T762A:p.A254A,
LVANscaffold_317	317781	317781	T	C	SNP	.	999	0|0	6	0|1	5	exonic	LVAN00796	synonymous SNV	LVAN00796:LVAN00796:exon1:c.A654G:p.V218V,
LVANscaffold_317	330589	330589	A	G	SNP	.	847	0|1	6	0|0	5	exonic	LVAN00797	synonymous SNV	LVAN00797:LVAN00797:exon6:c.A765G:p.E255E,
LVANscaffold_317	332667	332667	G	A	SNP	.	999	1|1	5	0|1	5	exonic	LVAN00797	synonymous SNV	LVAN00797:LVAN00797:exon8:c.G966A:p.V322V,
LVANscaffold_326	38987	38987	T	C	SNP	.	799	0|1	6	0|0	6	exonic	LVAN00800	synonymous SNV	LVAN00800:LVAN00800:exon6:c.A876G:p.E292E,
LVANscaffold_326	36257	36257	G	A	SNP	.	615	0|0	6	0|1	5	exonic	LVAN00800	synonymous SNV	LVAN00800:LVAN00800:exon8:c.C1095T:p.S365S,
LVANscaffold_328	152242	152242	G	A	SNP	.	922	0|0	6	0|1	5	exonic	LVAN00802	synonymous SNV	LVAN00802:LVAN00802:exon9:c.C1179T:p.D393D,
LVANscaffold_328	152827	152827	G	A	SNP	.	628	0|0	6	0|1	6	exonic	LVAN00802	synonymous SNV	LVAN00802:LVAN00802:exon8:c.C1152T:p.R384R,
LVANscaffold_328	184715	184715	G	A	SNP	.	427	0|0	6	0|1	5	exonic	LVAN00804	nonsynonymous SNV	LVAN00804:LVAN00804:exon2:c.G130A:p.V44I,
LVANscaffold_328	185184	185184	C	T	SNP	.	308	0|0	6	0|1	5	exonic	LVAN00804	nonsynonymous SNV	LVAN00804:LVAN00804:exon3:c.C436T:p.L146F,
LVANscaffold_328	187118	187118	C	T	SNP	.	787	0|0	6	0|1	5	exonic	LVAN00805	synonymous SNV	LVAN00805:LVAN00805:exon2:c.G1026A:p.E342E,
LVANscaffold_328	187663	187663	G	A	SNP	.	866	0|0	6	0|1	5	exonic	LVAN00805	synonymous SNV	LVAN00805:LVAN00805:exon2:c.C481T:p.L161L,
LVANscaffold_328	190672	190672	G	A	SNP	.	999	0|1	5	0|0	6	upstream	LVAN00805	-	-
LVANscaffold_328	190705	190705	G	A	SNP	.	999	0|0	6	0|1	5	upstream	LVAN00805	-	-
LVANscaffold_328	263613	263613	C	T	SNP	.	996	0|0	5	0|1	6	exonic	LVAN00807	synonymous SNV	LVAN00807:LVAN00807:exon2:c.G225A:p.K75K,
LVANscaffold_328	314226	314226	A	T	SNP	.	484	0|0	6	0|1	5	intronic	LVAN00810	-	-
LVANscaffold_328	346585	346585	A	T	SNP	.	999	0|0	5	0|1	5	downstream	LVAN00811	-	-
LVANscaffold_328	430968	430968	T	C	SNP	.	736	0|1	5	0|0	5	downstream	LVAN00813	-	-
LVANscaffold_328	430970	430970	T	A	SNP	.	771	0|1	5	0|0	5	downstream	LVAN00813	-	-
LVANscaffold_328	430279	430279	T	C	SNP	.	999	0|0	5	0|1	6	downstream	LVAN00813	-	-
LVANscaffold_328	430300	430300	A	G	SNP	.	999	0|0	5	0|1	6	downstream	LVAN00813	-	-
LVANscaffold_328	430644	430644	G	A	SNP	.	999	0|0	6	0|1	5	downstream	LVAN00813	-	-
LVANscaffold_328	430111	430111	A	T	SNP	.	999	0|1	5	0|0	5	exonic	LVAN00813	nonsynonymous SNV	LVAN00813:LVAN00813:exon1:c.A518T:p.Y173F,
LVANscaffold_328	429573	429573	G	T	SNP	.	968	0|1	5	0|0	5	upstream	LVAN00813	-	-
LVANscaffold_329	61495	61495	A	C	SNP	.	563	0|0	6	0|1	5	downstream	LVAN00818	-	-
LVANscaffold_329	61520	61520	C	T	SNP	.	683	0|0	5	0|1	5	downstream	LVAN00818	-	-
LVANscaffold_329	61580	61580	G	C	SNP	.	894	0|0	5	0|1	5	downstream	LVAN00818	-	-
LVANscaffold_329	61936	61936	A	T	SNP	.	999	0|0	5	0|1	6	downstream	LVAN00818	-	-
LVANscaffold_334	164271	164271	C	T	SNP	.	290	0|1	5	0|0	5	downstream	LVAN00823	-	-
LVANscaffold_344	28963	28963	C	G	SNP	.	999	0|1	5	0|0	5	downstream	LVAN00846	-	-
LVANscaffold_344	29150	29150	G	A	SNP	.	890	0|1	5	0|0	5	downstream	LVAN00846	-	-
LVANscaffold_344	39229	39229	C	T	SNP	.	999	0|1	5	0|0	6	exonic	LVAN00847	synonymous SNV	LVAN00847:LVAN00847:exon3:c.G264A:p.L88L,
LVANscaffold_344	39234	39234	A	T	SNP	.	999	0|1	5	0|0	6	exonic	LVAN00847	nonsynonymous SNV	LVAN00847:LVAN00847:exon3:c.T259A:p.S87T,
LVANscaffold_344	40861	40861	T	C	SNP	.	999	0|1	6	0|0	6	exonic	LVAN00847	nonsynonymous SNV	LVAN00847:LVAN00847:exon1:c.A104G:p.K35R,
LVANscaffold_344	40955	40955	G	T	SNP	.	999	0|1	6	0|0	6	exonic	LVAN00847	synonymous SNV	LVAN00847:LVAN00847:exon1:c.C10A:p.R4R,
LVANscaffold_344	40899	40899	C	T	SNP	.	999	0|1	6	1|1	6	exonic	LVAN00847	synonymous SNV	LVAN00847:LVAN00847:exon1:c.G66A:p.T22T,
LVANscaffold_344	40978	40978	C	G	SNP	.	999	0|1	6	0|0	6	upstream	LVAN00847	-	-
LVANscaffold_344	80540	80540	C	T	SNP	.	667	0|1	5	0|0	6	exonic	LVAN00850	synonymous SNV	LVAN00850:LVAN00850:exon10:c.G2247A:p.Q749Q,
LVANscaffold_344	394092	394092	C	T	SNP	.	534	0|1	5	0|0	5	exonic	LVAN00856	synonymous SNV	LVAN00856:LVAN00856:exon2:c.G750A:p.E250E,
LVANscaffold_344	394173	394173	C	T	SNP	.	999	0|1	5	0|0	5	exonic	LVAN00856	synonymous SNV	LVAN00856:LVAN00856:exon2:c.G669A:p.T223T,
LVANscaffold_344	394266	394266	T	G	SNP	.	999	0|0	5	0|1	5	exonic	LVAN00856	synonymous SNV	LVAN00856:LVAN00856:exon2:c.A576C:p.S192S,
LVANscaffold_359	78792	78792	C	T	SNP	.	764	0|1	5	0|0	5	exonic	LVAN00873	synonymous SNV	LVAN00873:LVAN00873:exon2:c.C693T:p.A231A,
LVANscaffold_359	79125	79125	A	G	SNP	.	999	0|0	6	0|1	6	exonic	LVAN00873	synonymous SNV	LVAN00873:LVAN00873:exon2:c.A1026G:p.T342T,
LVANscaffold_359	227921	227921	T	C	SNP	.	999	0|1	6	0|0	6	exonic	LVAN00876	synonymous SNV	LVAN00876:LVAN00876:exon18:c.A2805G:p.P935P,
LVANscaffold_359	227996	227996	A	G	SNP	.	723	0|1	5	0|0	6	exonic	LVAN00876	synonymous SNV	LVAN00876:LVAN00876:exon18:c.T2730C:p.D910D,
LVANscaffold_359	229062	229062	C	T	SNP	.	999	0|1	6	0|0	6	exonic	LVAN00876	synonymous SNV	LVAN00876:LVAN00876:exon16:c.G2469A:p.A823A,
LVANscaffold_359	230546	230546	C	T	SNP	.	999	0|1	5	0|0	6	exonic	LVAN00876	synonymous SNV	LVAN00876:LVAN00876:exon14:c.G2202A:p.T734T,
LVANscaffold_359	231471	231471	T	C	SNP	.	999	0|1	6	0|0	6	exonic	LVAN00876	synonymous SNV	LVAN00876:LVAN00876:exon12:c.A1815G:p.L605L,
LVANscaffold_359	232485	232485	A	G	SNP	.	998	0|1	5	0|0	6	exonic	LVAN00876	synonymous SNV	LVAN00876:LVAN00876:exon9:c.T1473C:p.S491S,
LVANscaffold_359	237874	237874	T	G	SNP	.	999	0|1	5	0|0	6	exonic	LVAN00876	synonymous SNV	LVAN00876:LVAN00876:exon5:c.A669C:p.P223P,
LVANscaffold_359	238272	238272	T	C	SNP	.	999	0|1	5	0|0	6	exonic	LVAN00876	synonymous SNV	LVAN00876:LVAN00876:exon4:c.A651G:p.P217P,
LVANscaffold_359	238349	238349	T	C	SNP	.	999	0|1	5	0|0	6	exonic	LVAN00876	nonsynonymous SNV	LVAN00876:LVAN00876:exon4:c.A574G:p.I192V,
LVANscaffold_359	239225	239225	G	A	SNP	.	999	0|1	5	0|0	6	exonic	LVAN00876	synonymous SNV	LVAN00876:LVAN00876:exon3:c.C468T:p.N156N,
LVANscaffold_359	239354	239354	C	T	SNP	.	967	0|1	5	0|0	6	exonic	LVAN00876	synonymous SNV	LVAN00876:LVAN00876:exon3:c.G339A:p.Q113Q,
LVANscaffold_359	231501	231501	T	C	SNP	.	999	0|0	6	0|1	6	exonic	LVAN00876	synonymous SNV	LVAN00876:LVAN00876:exon12:c.A1785G:p.L595L,
LVANscaffold_359	232617	232617	C	T	SNP	.	999	0|0	6	0|1	5	exonic	LVAN00876	synonymous SNV	LVAN00876:LVAN00876:exon9:c.G1341A:p.T447T,
LVANscaffold_359	257436	257436	G	T	SNP	.	999	0|1	5	0|0	6	downstream	LVAN00877	-	-
LVANscaffold_359	257506	257506	C	A	SNP	.	365	0|1	5	0|0	6	downstream	LVAN00877	-	-
LVANscaffold_359	257091	257091	A	T	SNP	.	999	0|0	6	0|1	5	downstream	LVAN00877	-	-
LVANscaffold_359	257437	257437	A	G	SNP	.	999	0|0	5	0|1	5	downstream	LVAN00877	-	-
LVANscaffold_359	257533	257533	C	T	SNP	.	999	0|0	5	0|1	5	downstream	LVAN00877	-	-
LVANscaffold_359	257623	257623	A	G	SNP	.	999	0|0	6	0|1	5	downstream	LVAN00877	-	-
LVANscaffold_359	254753	254753	T	C	SNP	.	999	0|0	5	0|1	5	exonic	LVAN00877	synonymous SNV	LVAN00877:LVAN00877:exon4:c.T499C:p.L167L,
LVANscaffold_361	44192	44192	C	A	SNP	.	999	0|0	6	0|1	5	intronic	LVAN00879	-	-
LVANscaffold_389	114467	114467	C	T	SNP	.	683	0|0	5	0|1	5	downstream	LVAN00896	-	-
LVANscaffold_389	114611	114611	A	T	SNP	.	397	0|0	6	0|1	5	downstream	LVAN00896	-	-
LVANscaffold_389	114635	114635	C	G	SNP	.	704	0|0	5	0|1	6	downstream	LVAN00896	-	-
LVANscaffold_396	7360	7360	C	A	SNP	.	999	0|1	6	0|0	6	exonic	LVAN00906	synonymous SNV	LVAN00906:LVAN00906:exon1:c.C285A:p.G95G,
LVANscaffold_397	5048	5048	C	A	SNP	.	999	0|1	5	0|0	5	exonic	LVAN00909	synonymous SNV	LVAN00909:LVAN00909:exon1:c.C9A:p.L3L,
LVANscaffold_397	5078	5078	T	C	SNP	.	999	0|1	5	0|0	5	exonic	LVAN00909	synonymous SNV	LVAN00909:LVAN00909:exon1:c.T39C:p.S13S,
LVANscaffold_397	5297	5297	C	A	SNP	.	999	0|1	5	0|0	6	exonic	LVAN00909	nonsynonymous SNV	LVAN00909:LVAN00909:exon2:c.C146A:p.S49Y,
LVANscaffold_397	5876	5876	C	T	SNP	.	999	0|1	5	0|0	6	exonic	LVAN00909	synonymous SNV	LVAN00909:LVAN00909:exon3:c.C267T:p.S89S,
LVANscaffold_397	6759	6759	A	G	SNP	.	999	0|1	5	0|0	5	exonic	LVAN00909	synonymous SNV	LVAN00909:LVAN00909:exon4:c.A498G:p.Q166Q,
LVANscaffold_397	9414	9414	G	A	SNP	.	999	0|1	5	0|0	5	exonic	LVAN00909	nonsynonymous SNV	LVAN00909:LVAN00909:exon5:c.G580A:p.G194S,
LVANscaffold_397	9479	9479	T	C	SNP	.	999	0|1	5	0|0	5	exonic	LVAN00909	synonymous SNV	LVAN00909:LVAN00909:exon5:c.T645C:p.T215T,
LVANscaffold_397	9485	9485	G	A	SNP	.	999	0|1	5	0|0	5	exonic	LVAN00909	synonymous SNV	LVAN00909:LVAN00909:exon5:c.G651A:p.L217L,
LVANscaffold_397	9966	9966	C	T	SNP	.	999	0|1	6	0|0	5	exonic	LVAN00909	synonymous SNV	LVAN00909:LVAN00909:exon6:c.C798T:p.N266N,
LVANscaffold_397	10002	10002	T	A	SNP	.	999	0|1	5	0|0	5	exonic	LVAN00909	synonymous SNV	LVAN00909:LVAN00909:exon6:c.T834A:p.S278S,
LVANscaffold_397	10129	10129	G	A	SNP	.	999	0|1	5	0|0	5	exonic	LVAN00909	nonsynonymous SNV	LVAN00909:LVAN00909:exon6:c.G961A:p.G321S,
LVANscaffold_397	10174	10174	G	A	SNP	.	999	0|1	5	0|0	6	exonic	LVAN00909	nonsynonymous SNV	LVAN00909:LVAN00909:exon6:c.G1006A:p.G336S,
LVANscaffold_397	10186	10186	C	T	SNP	.	999	0|1	5	0|0	5	exonic	LVAN00909	synonymous SNV	LVAN00909:LVAN00909:exon6:c.C1018T:p.L340L,
LVANscaffold_397	10189	10189	T	C	SNP	.	999	0|1	5	0|0	5	exonic	LVAN00909	nonsynonymous SNV	LVAN00909:LVAN00909:exon6:c.T1021C:p.S341P,
LVANscaffold_397	10206	10206	A	C	SNP	.	999	0|1	5	0|0	5	exonic	LVAN00909	nonsynonymous SNV	LVAN00909:LVAN00909:exon6:c.A1038C:p.E346D,
LVANscaffold_397	10247	10247	C	G	SNP	.	999	0|1	5	0|0	5	exonic	LVAN00909	nonsynonymous SNV	LVAN00909:LVAN00909:exon6:c.C1079G:p.T360S,
LVANscaffold_397	9494	9494	C	T	SNP	.	999	0|1	5	1|1	6	exonic	LVAN00909	synonymous SNV	LVAN00909:LVAN00909:exon5:c.C660T:p.D220D,
LVANscaffold_400	312	312	G	A	SNP	.	999	0|0	5	0|1	5	exonic	LVAN00910	nonsynonymous SNV	LVAN00910:LVAN00910:exon1:c.G184A:p.G62R,
LVANscaffold_412	24598	24598	C	T	SNP	.	690	0|1	5	0|0	5	exonic	LVAN00922	nonsynonymous SNV	LVAN00922:LVAN00922:exon7:c.G2298A:p.M766I,
LVANscaffold_412	52031	52031	G	A	SNP	.	999	0|1	5	0|0	5	exonic	LVAN00923	synonymous SNV	LVAN00923:LVAN00923:exon5:c.C600T:p.A200A,
LVANscaffold_412	51233	51233	C	T	SNP	.	999	0|1	5	1|1	5	exonic	LVAN00923	synonymous SNV	LVAN00923:LVAN00923:exon7:c.G813A:p.T271T,
LVANscaffold_413	73959	73959	G	A	SNP	.	999	0|1	5	0|0	5	exonic	LVAN00924	nonsynonymous SNV	LVAN00924:LVAN00924:exon2:c.G1925A:p.R642K,
LVANscaffold_417	8502	8502	A	G	SNP	.	999	0|1	5	0|0	6	exonic	LVAN00941	unknown	UNKNOWN
LVANscaffold_417	10302	10302	C	T	SNP	.	999	0|1	5	0|0	6	exonic	LVAN00941	unknown	UNKNOWN
LVANscaffold_417	10849	10849	A	T	SNP	.	999	0|0	6	0|1	6	exonic	LVAN00941	unknown	UNKNOWN
LVANscaffold_441	318528	318528	C	T	SNP	.	999	0|1	5	0|0	6	exonic	LVAN00976	synonymous SNV	LVAN00976:LVAN00976:exon3:c.G432A:p.P144P,
LVANscaffold_441	270095	270095	C	G	SNP	.	999	0|0	5	0|1	5	exonic	LVAN00976	synonymous SNV	LVAN00976:LVAN00976:exon17:c.G2595C:p.L865L,
LVANscaffold_441	128748	128748	T	A	SNP	.	999	0|1	5	0|0	6	intronic	LVAN00976	-	-
LVANscaffold_441	129824	129824	A	G	SNP	.	999	0|1	6	0|0	5	intronic	LVAN00976	-	-
LVANscaffold_441	135351	135351	C	T	SNP	.	932	0|1	5	0|0	5	intronic	LVAN00976	-	-
LVANscaffold_441	113373	113373	A	G	SNP	.	462	0|0	5	0|1	5	intronic	LVAN00976	-	-
LVANscaffold_443	247769	247769	A	G	SNP	.	388	0|1	5	0|0	5	downstream	LVAN00987	-	-
LVANscaffold_443	375875	375875	T	G	SNP	.	993	0|0	5	0|1	6	exonic	LVAN00991	nonsynonymous SNV	LVAN00991:LVAN00991:exon4:c.A314C:p.N105T,
LVANscaffold_443	375876	375876	T	A	SNP	.	994	0|0	5	0|1	6	exonic	LVAN00991	nonsynonymous SNV	LVAN00991:LVAN00991:exon4:c.A313T:p.N105Y,
LVANscaffold_443	375937	375937	G	A	SNP	.	999	0|0	5	0|1	5	exonic	LVAN00991	synonymous SNV	LVAN00991:LVAN00991:exon4:c.C252T:p.R84R,
LVANscaffold_443	378030	378030	A	G	SNP	.	999	0|0	5	0|1	5	exonic	LVAN00991	synonymous SNV	LVAN00991:LVAN00991:exon1:c.T46C:p.L16L,
LVANscaffold_446	14365	14365	C	T	SNP	.	777	0|1	5	0|0	6	exonic	LVAN00993	synonymous SNV	LVAN00993:LVAN00993:exon1:c.C15T:p.P5P,
LVANscaffold_446	19630	19630	C	T	SNP	.	999	0|0	6	0|1	5	exonic	LVAN00993	synonymous SNV	LVAN00993:LVAN00993:exon2:c.C156T:p.F52F,
LVANscaffold_446	40186	40186	C	T	SNP	.	999	0|1	5	0|0	6	exonic	LVAN00994	synonymous SNV	LVAN00994:LVAN00994:exon3:c.G399A:p.L133L,
LVANscaffold_446	41071	41071	A	C	SNP	.	999	0|0	6	0|1	5	exonic	LVAN00994	synonymous SNV	LVAN00994:LVAN00994:exon2:c.T126G:p.G42G,
LVANscaffold_446	56535	56535	T	A	SNP	.	708	0|1	6	0|0	6	exonic	LVAN00995	synonymous SNV	LVAN00995:LVAN00995:exon5:c.A1815T:p.P605P,
LVANscaffold_446	73514	73514	G	T	SNP	.	999	0|0	6	0|1	5	downstream	LVAN00996	-	-
LVANscaffold_446	74525	74525	C	T	SNP	.	371	0|0	5	0|1	5	intronic	LVAN00996	-	-
LVANscaffold_447	420715	420715	G	A	SNP	.	406	0|1	5	0|0	6	exonic	LVAN01003	synonymous SNV	LVAN01003:LVAN01003:exon1:c.G2607A:p.Q869Q,
LVANscaffold_447	434847	434847	C	T	SNP	.	300	0|0	5	0|1	5	exonic	LVAN01004	synonymous SNV	LVAN01004:LVAN01004:exon8:c.C1863T:p.S621S,
LVANscaffold_447	434928	434928	A	T	SNP	.	999	0|1	5	1|1	5	exonic	LVAN01004	synonymous SNV	LVAN01004:LVAN01004:exon8:c.A1944T:p.A648A,
LVANscaffold_447	436303	436303	G	A	SNP	.	999	0|0	5	0|1	5	downstream	LVAN01005	-	-
LVANscaffold_447	436557	436557	C	T	SNP	.	999	0|1	5	0|0	5	exonic	LVAN01005	synonymous SNV	LVAN01005:LVAN01005:exon9:c.G2016A:p.A672A,
LVANscaffold_447	436593	436593	T	C	SNP	.	999	0|1	5	0|0	5	exonic	LVAN01005	synonymous SNV	LVAN01005:LVAN01005:exon9:c.A1980G:p.A660A,
LVANscaffold_447	437025	437025	G	A	SNP	.	999	0|1	5	0|0	5	exonic	LVAN01005	synonymous SNV	LVAN01005:LVAN01005:exon8:c.C1752T:p.G584G,
LVANscaffold_447	437316	437316	A	G	SNP	.	999	0|1	5	0|0	5	exonic	LVAN01005	synonymous SNV	LVAN01005:LVAN01005:exon8:c.T1461C:p.H487H,
LVANscaffold_447	437451	437451	G	A	SNP	.	999	0|1	5	0|0	5	exonic	LVAN01005	synonymous SNV	LVAN01005:LVAN01005:exon8:c.C1326T:p.F442F,
LVANscaffold_447	437529	437529	T	A	SNP	.	999	0|1	5	0|0	5	exonic	LVAN01005	synonymous SNV	LVAN01005:LVAN01005:exon8:c.A1248T:p.P416P,
LVANscaffold_447	438162	438162	G	A	SNP	.	999	0|1	5	0|0	6	exonic	LVAN01005	synonymous SNV	LVAN01005:LVAN01005:exon6:c.C954T:p.P318P,
LVANscaffold_447	441536	441536	C	T	SNP	.	999	0|1	5	0|0	5	exonic	LVAN01005	nonsynonymous SNV	LVAN01005:LVAN01005:exon4:c.G625A:p.A209T,
LVANscaffold_447	441609	441609	G	A	SNP	.	999	0|1	5	0|0	5	exonic	LVAN01005	synonymous SNV	LVAN01005:LVAN01005:exon4:c.C552T:p.P184P,
LVANscaffold_447	442225	442225	T	C	SNP	.	999	0|1	5	0|0	6	exonic	LVAN01005	synonymous SNV	LVAN01005:LVAN01005:exon3:c.A207G:p.K69K,
LVANscaffold_447	443098	443098	G	A	SNP	.	999	0|1	5	0|0	5	exonic	LVAN01005	synonymous SNV	LVAN01005:LVAN01005:exon2:c.C123T:p.H41H,
LVANscaffold_447	437952	437952	C	T	SNP	.	999	0|1	5	0|0	5	intronic	LVAN01005	-	-
LVANscaffold_447	438002	438002	A	T	SNP	.	999	0|1	5	0|0	5	intronic	LVAN01005	-	-
LVANscaffold_447	442619	442619	T	C	SNP	.	999	0|1	5	0|0	5	intronic	LVAN01005	-	-
LVANscaffold_447	436857	436857	C	T	SNP	.	999	0|0	5	0|1	5	intronic	LVAN01005	-	-
LVANscaffold_447	437733	437733	A	G	SNP	.	999	0|0	5	0|1	5	intronic	LVAN01005	-	-
LVANscaffold_447	442778	442778	C	T	SNP	.	999	0|0	5	0|1	5	intronic	LVAN01005	-	-
LVANscaffold_447	447307	447307	G	A	SNP	.	999	0|1	5	0|0	5	upstream	LVAN01005	-	-
LVANscaffold_447	447330	447330	T	G	SNP	.	777	0|1	5	0|0	5	upstream	LVAN01005	-	-
LVANscaffold_447	447335	447335	T	G	SNP	.	999	0|1	5	0|0	5	upstream	LVAN01005	-	-
LVANscaffold_447	459748	459748	C	T	SNP	.	414	0|1	6	0|0	6	downstream	LVAN01006	-	-
LVANscaffold_447	459749	459749	A	G	SNP	.	413	0|1	6	0|0	6	downstream	LVAN01006	-	-
LVANscaffold_447	459901	459901	C	G	SNP	.	799	0|1	5	0|0	6	downstream	LVAN01006	-	-
LVANscaffold_447	460210	460210	G	A	SNP	.	814	0|1	5	0|0	5	downstream	LVAN01006	-	-
LVANscaffold_447	460251	460251	G	A	SNP	.	940	0|1	5	0|0	5	downstream	LVAN01006	-	-
LVANscaffold_447	460529	460529	T	G	SNP	.	680	0|1	5	0|0	5	downstream	LVAN01006	-	-
LVANscaffold_447	460019	460019	G	T	SNP	.	724	0|0	5	0|1	5	downstream	LVAN01006	-	-
LVANscaffold_447	460020	460020	A	G	SNP	.	724	0|0	5	0|1	5	downstream	LVAN01006	-	-
LVANscaffold_447	460105	460105	A	T	SNP	.	999	0|0	5	0|1	5	downstream	LVAN01006	-	-
LVANscaffold_447	460167	460167	C	A	SNP	.	999	0|0	5	0|1	5	downstream	LVAN01006	-	-
LVANscaffold_447	460168	460168	A	T	SNP	.	999	0|0	5	0|1	5	downstream	LVAN01006	-	-
LVANscaffold_447	460382	460382	T	G	SNP	.	999	0|1	5	1|1	5	downstream	LVAN01006	-	-
LVANscaffold_447	452229	452229	G	T	SNP	.	552	0|1	6	0|0	6	exonic	LVAN01006	synonymous SNV	LVAN01006:LVAN01006:exon1:c.G6T:p.G2G,
LVANscaffold_447	455983	455983	T	A	SNP	.	999	0|1	5	0|0	5	exonic	LVAN01006	synonymous SNV	LVAN01006:LVAN01006:exon2:c.T81A:p.A27A,
LVANscaffold_447	455995	455995	A	T	SNP	.	999	0|1	5	0|0	5	exonic	LVAN01006	synonymous SNV	LVAN01006:LVAN01006:exon2:c.A93T:p.T31T,
LVANscaffold_447	459559	459559	C	T	SNP	.	999	0|0	5	0|1	5	exonic	LVAN01006	synonymous SNV	LVAN01006:LVAN01006:exon5:c.C450T:p.N150N,
LVANscaffold_447	459568	459568	G	A	SNP	.	999	0|0	5	0|1	5	exonic	LVAN01006	synonymous SNV	LVAN01006:LVAN01006:exon5:c.G459A:p.T153T,
LVANscaffold_447	456082	456082	T	C	SNP	.	999	1|1	5	0|1	5	exonic	LVAN01006	synonymous SNV	LVAN01006:LVAN01006:exon2:c.T180C:p.D60D,
LVANscaffold_447	452190	452190	G	C	SNP	.	999	0|1	6	0|0	5	upstream	LVAN01006	-	-
LVANscaffold_447	452223	452223	T	C	SNP	.	877	0|1	5	0|0	5	upstream	LVAN01006	-	-
LVANscaffold_447	734697	734697	T	A	SNP	.	999	0|1	5	0|0	5	exonic	LVAN01011	nonsynonymous SNV	LVAN01011:LVAN01011:exon5:c.A404T:p.Y135F,
LVANscaffold_447	729027	729027	G	C	SNP	.	999	0|0	6	0|1	5	exonic	LVAN01011	synonymous SNV	LVAN01011:LVAN01011:exon6:c.C606G:p.P202P,
LVANscaffold_447	729110	729110	G	A	SNP	.	999	0|0	6	0|1	6	exonic	LVAN01011	synonymous SNV	LVAN01011:LVAN01011:exon6:c.C523T:p.L175L,
LVANscaffold_447	742593	742593	C	A	SNP	.	667	0|0	6	0|1	6	exonic	LVAN01011	synonymous SNV	LVAN01011:LVAN01011:exon2:c.G171T:p.S57S,
LVANscaffold_447	742602	742602	G	C	SNP	.	684	0|0	6	0|1	6	exonic	LVAN01011	synonymous SNV	LVAN01011:LVAN01011:exon2:c.C162G:p.G54G,
LVANscaffold_447	726984	726984	G	A	SNP	.	999	1|1	5	0|1	6	exonic	LVAN01011	synonymous SNV	LVAN01011:LVAN01011:exon9:c.C1158T:p.C386C,
LVANscaffold_447	756503	756503	C	T	SNP	.	999	0|0	6	0|1	6	exonic	LVAN01012	synonymous SNV	LVAN01012:LVAN01012:exon4:c.G1509A:p.E503E,
LVANscaffold_447	798327	798327	T	C	SNP	.	999	0|1	5	0|0	5	downstream	LVAN01014	-	-
LVANscaffold_447	798577	798577	C	T	SNP	.	999	0|1	5	0|0	5	downstream	LVAN01014	-	-
LVANscaffold_447	798634	798634	A	T	SNP	.	368	0|1	5	0|0	6	downstream	LVAN01014	-	-
LVANscaffold_447	798290	798290	A	G	SNP	.	999	1|1	5	0|0	5	downstream	LVAN01014	-	-
LVANscaffold_447	798305	798305	G	A	SNP	.	999	0|0	5	0|1	5	downstream	LVAN01014	-	-
LVANscaffold_447	798335	798335	C	T	SNP	.	999	0|0	5	0|1	5	downstream	LVAN01014	-	-
LVANscaffold_447	798792	798792	G	T	SNP	.	999	0|0	5	0|1	5	downstream	LVAN01014	-	-
LVANscaffold_447	798888	798888	A	G	SNP	.	999	0|0	5	0|1	5	downstream	LVAN01014	-	-
LVANscaffold_447	798319	798319	A	T	SNP	.	999	0|0	5	1|1	5	downstream	LVAN01014	-	-
LVANscaffold_447	798053	798053	A	T	SNP	.	999	0|1	5	1|1	5	downstream	LVAN01014	-	-
LVANscaffold_447	791389	791389	G	A	SNP	.	999	0|1	5	0|0	5	exonic	LVAN01014	synonymous SNV	LVAN01014:LVAN01014:exon2:c.G246A:p.V82V,
LVANscaffold_448	337420	337420	A	C	SNP	.	869	0|1	6	0|0	6	exonic	LVAN01021	synonymous SNV	LVAN01021:LVAN01021:exon3:c.A273C:p.A91A,
LVANscaffold_448	337450	337450	T	A	SNP	.	866	0|1	6	0|0	6	exonic	LVAN01021	synonymous SNV	LVAN01021:LVAN01021:exon3:c.T303A:p.L101L,
LVANscaffold_448	337470	337470	G	C	SNP	.	999	0|1	6	0|0	6	exonic	LVAN01021	nonsynonymous SNV	LVAN01021:LVAN01021:exon3:c.G323C:p.S108T,
LVANscaffold_448	367974	367974	A	G	SNP	.	999	0|1	5	0|0	5	exonic	LVAN01023	synonymous SNV	LVAN01023:LVAN01023:exon7:c.T666C:p.L222L,
LVANscaffold_448	370887	370887	G	A	SNP	.	999	0|1	6	0|0	6	exonic	LVAN01023	synonymous SNV	LVAN01023:LVAN01023:exon3:c.C294T:p.S98S,
LVANscaffold_448	368454	368454	A	G	SNP	.	999	0|1	6	1|1	6	exonic	LVAN01023	synonymous SNV	LVAN01023:LVAN01023:exon6:c.T544C:p.L182L,
LVANscaffold_448	359750	359750	G	A	SNP	.	999	0|1	5	0|0	5	intronic	LVAN01023	-	-
LVANscaffold_448	390225	390225	G	A	SNP	.	999	0|1	5	0|0	6	downstream	LVAN01024	-	-
LVANscaffold_448	390163	390163	G	A	SNP	.	999	0|0	5	0|1	5	exonic	LVAN01024	synonymous SNV	LVAN01024:LVAN01024:exon22:c.G3087A:p.Q1029Q,
LVANscaffold_448	385761	385761	A	G	SNP	.	999	0|1	5	1|1	5	exonic	LVAN01024	synonymous SNV	LVAN01024:LVAN01024:exon10:c.A1236G:p.L412L,
LVANscaffold_448	389009	389009	T	C	SNP	.	999	0|1	6	1|1	5	exonic	LVAN01024	synonymous SNV	LVAN01024:LVAN01024:exon19:c.T2562C:p.N854N,
LVANscaffold_448	389021	389021	T	C	SNP	.	999	0|1	6	1|1	5	exonic	LVAN01024	synonymous SNV	LVAN01024:LVAN01024:exon19:c.T2574C:p.F858F,
LVANscaffold_449	199862	199862	T	C	SNP	.	999	0|1	5	0|0	6	upstream	LVAN01025	-	-
LVANscaffold_449	208767	208767	T	C	SNP	.	803	0|1	5	0|0	5	downstream	LVAN01026	-	-
LVANscaffold_449	208969	208969	T	C	SNP	.	999	0|1	5	0|0	6	downstream	LVAN01026	-	-
LVANscaffold_449	209202	209202	T	A	SNP	.	848	0|1	5	0|0	5	downstream	LVAN01026	-	-
LVANscaffold_449	204270	204270	G	T	SNP	.	999	0|1	5	0|0	6	upstream	LVAN01026	-	-
LVANscaffold_449	211099	211099	A	G	SNP	.	999	0|1	5	0|0	5	exonic	LVAN01027	synonymous SNV	LVAN01027:LVAN01027:exon24:c.T3543C:p.N1181N,
LVANscaffold_449	214064	214064	C	T	SNP	.	999	0|1	5	0|0	5	exonic	LVAN01027	synonymous SNV	LVAN01027:LVAN01027:exon19:c.G2508A:p.L836L,
LVANscaffold_449	217068	217068	G	T	SNP	.	999	0|1	5	0|0	5	exonic	LVAN01027	synonymous SNV	LVAN01027:LVAN01027:exon13:c.C1489A:p.R497R,
LVANscaffold_449	314728	314728	G	A	SNP	.	536	0|1	5	0|0	5	exonic	LVAN01032	nonsynonymous SNV	LVAN01032:LVAN01032:exon3:c.C244T:p.L82F,
LVANscaffold_449	351962	351962	A	G	SNP	.	999	0|1	5	0|0	5	exonic	LVAN01034	synonymous SNV	LVAN01034:LVAN01034:exon3:c.A303G:p.A101A,
LVANscaffold_449	353061	353061	C	T	SNP	.	999	0|1	5	0|0	6	exonic	LVAN01034	synonymous SNV	LVAN01034:LVAN01034:exon4:c.C942T:p.P314P,
LVANscaffold_449	377637	377637	T	A	SNP	.	507	0|1	5	0|0	6	downstream	LVAN01038	-	-
LVANscaffold_449	404847	404847	C	G	SNP	.	999	0|0	6	0|1	5	exonic	LVAN01039	nonsynonymous SNV	LVAN01039:LVAN01039:exon11:c.G1357C:p.V453L,
LVANscaffold_449	404459	404459	A	T	SNP	.	999	1|1	6	0|1	5	exonic	LVAN01039	stopgain	LVAN01039:LVAN01039:exon12:c.T1506A:p.C502X,
LVANscaffold_449	404460	404460	C	A	SNP	.	999	1|1	6	0|1	5	exonic	LVAN01039	nonsynonymous SNV	LVAN01039:LVAN01039:exon12:c.G1505T:p.C502F,
LVANscaffold_449	404461	404461	A	G	SNP	.	999	1|1	6	0|1	5	exonic	LVAN01039	nonsynonymous SNV	LVAN01039:LVAN01039:exon12:c.T1504C:p.C502R,
LVANscaffold_449	404463	404463	C	T	SNP	.	999	1|1	6	0|1	5	exonic	LVAN01039	nonsynonymous SNV	LVAN01039:LVAN01039:exon12:c.G1502A:p.R501Q,
LVANscaffold_449	404479	404479	A	C	SNP	.	999	1|1	5	0|1	6	exonic	LVAN01039	nonsynonymous SNV	LVAN01039:LVAN01039:exon12:c.T1486G:p.L496V,
LVANscaffold_449	404522	404522	A	C	SNP	.	999	1|1	6	0|1	5	exonic	LVAN01039	synonymous SNV	LVAN01039:LVAN01039:exon12:c.T1443G:p.S481S,
LVANscaffold_449	470341	470341	G	T	SNP	.	239	0|1	5	0|0	5	exonic	LVAN01040	synonymous SNV	LVAN01040:LVAN01040:exon1:c.G222T:p.P74P,
LVANscaffold_449	484330	484330	G	A	SNP	.	999	0|1	5	0|0	6	exonic	LVAN01040	synonymous SNV	LVAN01040:LVAN01040:exon5:c.G741A:p.S247S,
LVANscaffold_449	726357	726357	C	T	SNP	.	999	0|0	6	0|1	5	exonic	LVAN01046	nonsynonymous SNV	LVAN01046:LVAN01046:exon1:c.G97A:p.A33T,
LVANscaffold_449	1008773	1008773	T	C	SNP	.	611	0|0	6	0|1	5	downstream	LVAN01050	-	-
LVANscaffold_449	1008634	1008634	A	G	SNP	.	999	1|1	5	0|1	5	downstream	LVAN01050	-	-
LVANscaffold_449	1008878	1008878	C	T	SNP	.	999	1|1	6	0|1	5	downstream	LVAN01050	-	-
LVANscaffold_450	63197	63197	C	T	SNP	.	999	1|1	5	0|0	5	exonic	LVAN01054	synonymous SNV	LVAN01054:LVAN01054:exon1:c.C165T:p.T55T,
LVANscaffold_450	67762	67762	C	T	SNP	.	999	1|1	5	0|0	5	exonic	LVAN01054	synonymous SNV	LVAN01054:LVAN01054:exon3:c.C351T:p.V117V,
LVANscaffold_450	63132	63132	T	A	SNP	.	428	0|0	5	0|1	5	exonic	LVAN01054	nonsynonymous SNV	LVAN01054:LVAN01054:exon1:c.T100A:p.F34I,
LVANscaffold_450	169061	169061	C	T	SNP	.	999	0|1	5	0|0	6	exonic	LVAN01058	synonymous SNV	LVAN01058:LVAN01058:exon2:c.C351T:p.D117D,
LVANscaffold_450	169097	169097	G	A	SNP	.	999	0|1	5	0|0	6	exonic	LVAN01058	synonymous SNV	LVAN01058:LVAN01058:exon2:c.G387A:p.A129A,
LVANscaffold_450	169490	169490	G	A	SNP	.	713	0|1	6	0|0	6	exonic	LVAN01058	synonymous SNV	LVAN01058:LVAN01058:exon3:c.G594A:p.R198R,
LVANscaffold_450	168360	168360	C	T	SNP	.	999	0|0	5	0|1	5	exonic	LVAN01058	nonsynonymous SNV	LVAN01058:LVAN01058:exon1:c.C125T:p.S42L,
LVANscaffold_450	180884	180884	T	C	SNP	.	999	0|1	6	0|0	6	exonic	LVAN01060	nonsynonymous SNV	LVAN01060:LVAN01060:exon4:c.A577G:p.T193A,
LVANscaffold_450	180892	180892	C	T	SNP	.	999	0|1	6	0|0	6	exonic	LVAN01060	nonsynonymous SNV	LVAN01060:LVAN01060:exon4:c.G569A:p.S190N,
LVANscaffold_454	128680	128680	C	T	SNP	.	999	0|1	5	0|0	6	exonic	LVAN01076	synonymous SNV	LVAN01076:LVAN01076:exon3:c.G444A:p.G148G,
LVANscaffold_454	279758	279758	G	C	SNP	.	999	0|1	5	0|0	6	exonic	LVAN01080	synonymous SNV	LVAN01080:LVAN01080:exon4:c.G492C:p.V164V,
LVANscaffold_454	287787	287787	C	A	SNP	.	805	0|1	5	0|0	6	exonic	LVAN01080	synonymous SNV	LVAN01080:LVAN01080:exon7:c.C1497A:p.I499I,
LVANscaffold_454	279824	279824	G	C	SNP	.	999	0|1	5	1|1	5	exonic	LVAN01080	synonymous SNV	LVAN01080:LVAN01080:exon4:c.G558C:p.A186A,
LVANscaffold_454	280541	280541	G	A	SNP	.	999	0|1	5	1|1	5	exonic	LVAN01080	nonsynonymous SNV	LVAN01080:LVAN01080:exon5:c.G1162A:p.A388T,
LVANscaffold_454	283635	283635	C	T	SNP	.	999	0|1	6	1|1	6	exonic	LVAN01080	synonymous SNV	LVAN01080:LVAN01080:exon6:c.C1398T:p.F466F,
LVANscaffold_454	648995	648995	C	A	SNP	.	694	0|1	6	0|0	6	exonic	LVAN01086	nonsynonymous SNV	LVAN01086:LVAN01086:exon9:c.G1226T:p.G409V,
LVANscaffold_454	650981	650981	T	C	SNP	.	999	0|0	5	0|1	5	exonic	LVAN01086	nonsynonymous SNV	LVAN01086:LVAN01086:exon7:c.A844G:p.S282G,
LVANscaffold_454	651885	651885	G	T	SNP	.	999	0|0	6	0|1	5	exonic	LVAN01086	synonymous SNV	LVAN01086:LVAN01086:exon5:c.C523A:p.R175R,
LVANscaffold_454	652741	652741	C	T	SNP	.	999	0|0	6	0|1	5	exonic	LVAN01086	nonsynonymous SNV	LVAN01086:LVAN01086:exon3:c.G300A:p.M100I,
LVANscaffold_454	681694	681694	G	C	SNP	.	574	0|1	5	0|0	6	downstream	LVAN01088	-	-
LVANscaffold_454	758777	758777	C	T	SNP	.	688	0|0	5	0|1	5	exonic	LVAN01096	synonymous SNV	LVAN01096:LVAN01096:exon16:c.G2580A:p.G860G,
LVANscaffold_454	761861	761861	C	T	SNP	.	745	0|0	5	0|1	5	exonic	LVAN01096	synonymous SNV	LVAN01096:LVAN01096:exon10:c.G1428A:p.R476R,
LVANscaffold_454	762791	762791	C	T	SNP	.	999	0|0	5	0|1	5	exonic	LVAN01096	synonymous SNV	LVAN01096:LVAN01096:exon8:c.G1023A:p.K341K,
LVANscaffold_454	784235	784235	C	T	SNP	.	841	0|1	6	0|0	6	exonic	LVAN01097	synonymous SNV	LVAN01097:LVAN01097:exon7:c.C768T:p.Y256Y,
LVANscaffold_454	784493	784493	G	A	SNP	.	369	0|1	5	0|0	6	intronic	LVAN01097	-	-
LVANscaffold_454	819864	819864	A	C	SNP	.	598	0|1	5	0|0	5	downstream	LVAN01098	-	-
LVANscaffold_454	819869	819869	A	T	SNP	.	749	0|1	5	0|0	5	downstream	LVAN01098	-	-
LVANscaffold_454	819870	819870	C	G	SNP	.	635	0|1	5	0|0	5	downstream	LVAN01098	-	-
LVANscaffold_454	819929	819929	T	C	SNP	.	999	0|1	6	0|0	5	downstream	LVAN01098	-	-
LVANscaffold_454	820002	820002	A	G	SNP	.	999	0|1	5	0|0	5	downstream	LVAN01098	-	-
LVANscaffold_454	819862	819862	C	T	SNP	.	999	0|1	5	1|1	5	downstream	LVAN01098	-	-
LVANscaffold_454	819938	819938	C	T	SNP	.	999	0|1	6	1|1	5	downstream	LVAN01098	-	-
LVANscaffold_454	818364	818364	A	C	SNP	.	999	0|1	5	0|0	6	exonic	LVAN01098	nonsynonymous SNV	LVAN01098:LVAN01098:exon7:c.A850C:p.K284Q,
LVANscaffold_454	818839	818839	A	T	SNP	.	999	0|1	5	0|0	6	exonic	LVAN01098	nonsynonymous SNV	LVAN01098:LVAN01098:exon7:c.A1325T:p.D442V,
LVANscaffold_454	818944	818944	T	C	SNP	.	691	0|0	6	0|1	5	exonic	LVAN01098	nonsynonymous SNV	LVAN01098:LVAN01098:exon7:c.T1430C:p.I477T,
LVANscaffold_454	818947	818947	G	A	SNP	.	609	0|0	6	0|1	5	exonic	LVAN01098	nonsynonymous SNV	LVAN01098:LVAN01098:exon7:c.G1433A:p.R478H,
LVANscaffold_454	818962	818962	A	G	SNP	.	632	0|0	6	0|1	5	exonic	LVAN01098	nonsynonymous SNV	LVAN01098:LVAN01098:exon7:c.A1448G:p.D483G,
LVANscaffold_454	811512	811512	C	A	SNP	.	562	0|1	5	0|0	6	upstream	LVAN01098	-	-
LVANscaffold_454	835077	835077	T	G	SNP	.	758	0|1	5	0|0	6	downstream	LVAN01099	-	-
LVANscaffold_454	834936	834936	G	A	SNP	.	999	0|0	5	0|1	5	downstream	LVAN01099	-	-
LVANscaffold_454	828706	828706	G	T	SNP	.	999	0|1	5	0|0	6	exonic	LVAN01099	nonsynonymous SNV	LVAN01099:LVAN01099:exon3:c.G295T:p.A99S,
LVANscaffold_454	830332	830332	G	A	SNP	.	999	0|1	5	0|0	6	exonic	LVAN01099	nonsynonymous SNV	LVAN01099:LVAN01099:exon4:c.G370A:p.A124T,
LVANscaffold_454	830333	830333	C	T	SNP	.	999	0|1	5	0|0	6	exonic	LVAN01099	nonsynonymous SNV	LVAN01099:LVAN01099:exon4:c.C371T:p.A124V,
LVANscaffold_454	828613	828613	C	A	SNP	.	999	0|0	5	0|1	5	exonic	LVAN01099	synonymous SNV	LVAN01099:LVAN01099:exon3:c.C202A:p.R68R,
LVANscaffold_454	824764	824764	G	A	SNP	.	999	0|1	6	0|0	6	upstream	LVAN01099	-	-
LVANscaffold_454	824912	824912	G	C	SNP	.	999	0|1	6	0|0	6	upstream	LVAN01099	-	-
LVANscaffold_454	855058	855058	C	A	SNP	.	999	0|1	5	0|0	6	exonic	LVAN01100	nonsynonymous SNV	LVAN01100:LVAN01100:exon5:c.C624A:p.D208E,
LVANscaffold_454	849517	849517	T	C	SNP	.	999	0|1	5	0|0	6	upstream	LVAN01100	-	-
LVANscaffold_455	118109	118109	T	C	SNP	.	999	0|1	5	0|0	6	exonic	LVAN01104	synonymous SNV	LVAN01104:LVAN01104:exon5:c.A555G:p.L185L,
LVANscaffold_455	179821	179821	G	A	SNP	.	807	0|1	5	0|0	5	exonic	LVAN01105	synonymous SNV	LVAN01105:LVAN01105:exon3:c.C468T:p.A156A,
LVANscaffold_455	184029	184029	C	A	SNP	.	999	0|1	5	0|0	6	exonic	LVAN01105	synonymous SNV	LVAN01105:LVAN01105:exon1:c.G117T:p.G39G,
LVANscaffold_455	245680	245680	A	T	SNP	.	999	0|0	6	0|1	5	downstream	LVAN01108	-	-
LVANscaffold_455	234476	234476	T	G	SNP	.	999	0|0	6	0|1	5	exonic	LVAN01108	nonsynonymous SNV	LVAN01108:LVAN01108:exon3:c.T433G:p.S145A,
LVANscaffold_455	234905	234905	T	C	SNP	.	999	0|0	6	0|1	5	exonic	LVAN01108	synonymous SNV	LVAN01108:LVAN01108:exon4:c.T552C:p.I184I,
LVANscaffold_455	238441	238441	G	T	SNP	.	999	0|0	6	0|1	5	exonic	LVAN01108	synonymous SNV	LVAN01108:LVAN01108:exon6:c.G720T:p.L240L,
LVANscaffold_455	240693	240693	T	C	SNP	.	999	0|0	6	0|1	6	exonic	LVAN01108	synonymous SNV	LVAN01108:LVAN01108:exon9:c.T1116C:p.A372A,
LVANscaffold_455	256045	256045	G	A	SNP	.	999	0|0	6	0|1	5	exonic	LVAN01109	synonymous SNV	LVAN01109:LVAN01109:exon4:c.C634T:p.L212L,
LVANscaffold_455	257528	257528	T	C	SNP	.	969	0|0	6	0|1	5	exonic	LVAN01109	synonymous SNV	LVAN01109:LVAN01109:exon3:c.A426G:p.S142S,
LVANscaffold_455	257582	257582	C	T	SNP	.	823	0|0	6	0|1	5	exonic	LVAN01109	synonymous SNV	LVAN01109:LVAN01109:exon3:c.G372A:p.Q124Q,
LVANscaffold_455	278134	278134	G	A	SNP	.	999	0|1	6	0|0	6	downstream	LVAN01110	-	-
LVANscaffold_458	23045	23045	A	G	SNP	.	219	0|0	6	0|1	5	downstream	LVAN01117	-	-
LVANscaffold_458	23197	23197	G	A	SNP	.	660	0|0	6	0|1	5	downstream	LVAN01117	-	-
LVANscaffold_458	19210	19210	G	A	SNP	.	999	0|1	5	0|0	5	exonic	LVAN01117	nonsynonymous SNV	LVAN01117:LVAN01117:exon2:c.G805A:p.E269K,
LVANscaffold_458	29961	29961	T	C	SNP	.	796	0|0	5	0|1	5	exonic	LVAN01118	synonymous SNV	LVAN01118:LVAN01118:exon1:c.T54C:p.L18L,
LVANscaffold_458	29967	29967	C	T	SNP	.	324	0|0	6	0|1	5	exonic	LVAN01118	synonymous SNV	LVAN01118:LVAN01118:exon1:c.C60T:p.D20D,
LVANscaffold_458	29688	29688	C	G	SNP	.	841	0|0	6	0|1	6	upstream	LVAN01118	-	-
LVANscaffold_458	29774	29774	T	A	SNP	.	999	0|0	5	0|1	6	upstream	LVAN01118	-	-
LVANscaffold_458	29778	29778	A	G	SNP	.	911	0|0	6	0|1	6	upstream	LVAN01118	-	-
LVANscaffold_458	29790	29790	C	T	SNP	.	380	0|0	6	0|1	5	upstream	LVAN01118	-	-
LVANscaffold_458	29835	29835	A	T	SNP	.	999	1|1	5	0|1	6	upstream	LVAN01118	-	-
LVANscaffold_458	149931	149931	T	G	SNP	.	811	0|0	6	0|1	5	exonic	LVAN01124	nonsynonymous SNV	LVAN01124:LVAN01124:exon11:c.T1360G:p.L454V,
LVANscaffold_458	163861	163861	T	C	SNP	.	999	0|1	5	0|0	5	exonic	LVAN01125	nonsynonymous SNV	LVAN01125:LVAN01125:exon2:c.A196G:p.N66D,
LVANscaffold_458	162587	162587	T	C	SNP	.	999	0|0	5	0|1	6	exonic	LVAN01125	synonymous SNV	LVAN01125:LVAN01125:exon2:c.A1470G:p.Q490Q,
LVANscaffold_458	162697	162697	T	C	SNP	.	999	0|0	5	0|1	5	exonic	LVAN01125	nonsynonymous SNV	LVAN01125:LVAN01125:exon2:c.A1360G:p.I454V,
LVANscaffold_458	162748	162748	T	C	SNP	.	999	0|0	5	0|1	6	exonic	LVAN01125	nonsynonymous SNV	LVAN01125:LVAN01125:exon2:c.A1309G:p.S437G,
LVANscaffold_458	162770	162770	C	A	SNP	.	625	0|0	5	0|1	5	exonic	LVAN01125	synonymous SNV	LVAN01125:LVAN01125:exon2:c.G1287T:p.S429S,
LVANscaffold_458	162920	162920	G	A	SNP	.	999	0|0	5	0|1	5	exonic	LVAN01125	synonymous SNV	LVAN01125:LVAN01125:exon2:c.C1137T:p.H379H,
LVANscaffold_458	163637	163637	G	A	SNP	.	999	0|0	5	0|1	6	exonic	LVAN01125	synonymous SNV	LVAN01125:LVAN01125:exon2:c.C420T:p.N140N,
LVANscaffold_458	170998	170998	C	T	SNP	.	999	0|1	5	0|0	5	downstream	LVAN01126	-	-
LVANscaffold_458	171277	171277	G	A	SNP	.	999	0|0	6	0|1	5	downstream	LVAN01126	-	-
LVANscaffold_458	171293	171293	G	A	SNP	.	999	0|0	6	0|1	5	downstream	LVAN01126	-	-
LVANscaffold_458	171315	171315	A	T	SNP	.	999	0|0	6	0|1	5	downstream	LVAN01126	-	-
LVANscaffold_458	167163	167163	G	A	SNP	.	999	0|1	5	0|0	5	exonic	LVAN01126	synonymous SNV	LVAN01126:LVAN01126:exon2:c.G837A:p.K279K,
LVANscaffold_458	170074	170074	C	T	SNP	.	999	0|1	5	0|0	5	exonic	LVAN01126	synonymous SNV	LVAN01126:LVAN01126:exon5:c.C2292T:p.A764A,
LVANscaffold_458	176081	176081	G	C	SNP	.	999	0|1	5	0|0	5	exonic	LVAN01127	nonsynonymous SNV	LVAN01127:LVAN01127:exon2:c.G1453C:p.V485L,
LVANscaffold_460	7822	7822	C	A	SNP	.	999	0|0	5	0|1	5	downstream	LVAN01132	-	-
LVANscaffold_460	8624	8624	C	T	SNP	.	999	0|0	5	0|1	5	downstream	LVAN01132	-	-
LVANscaffold_460	33634	33634	G	A	SNP	.	433	0|1	5	0|0	6	intronic	LVAN01132	-	-
LVANscaffold_460	71424	71424	G	A	SNP	.	665	0|0	6	0|1	5	intronic	LVAN01132	-	-
LVANscaffold_460	772623	772623	T	C	SNP	.	999	0|1	5	0|0	5	exonic	LVAN01144	synonymous SNV	LVAN01144:LVAN01144:exon3:c.T429C:p.D143D,
LVANscaffold_460	778916	778916	C	A	SNP	.	999	0|1	5	0|0	5	exonic	LVAN01144	synonymous SNV	LVAN01144:LVAN01144:exon5:c.C579A:p.G193G,
LVANscaffold_460	785147	785147	A	G	SNP	.	999	0|1	5	0|0	5	exonic	LVAN01144	synonymous SNV	LVAN01144:LVAN01144:exon8:c.A1080G:p.E360E,
LVANscaffold_460	785213	785213	T	C	SNP	.	999	0|1	5	0|0	6	exonic	LVAN01144	synonymous SNV	LVAN01144:LVAN01144:exon8:c.T1146C:p.H382H,
LVANscaffold_460	785919	785919	G	T	SNP	.	999	0|1	5	0|0	6	exonic	LVAN01144	synonymous SNV	LVAN01144:LVAN01144:exon9:c.G1215T:p.V405V,
LVANscaffold_460	786407	786407	T	C	SNP	.	999	0|1	5	0|0	5	exonic	LVAN01144	synonymous SNV	LVAN01144:LVAN01144:exon10:c.T1275C:p.V425V,
LVANscaffold_460	786473	786473	G	C	SNP	.	822	0|1	5	0|0	6	exonic	LVAN01144	synonymous SNV	LVAN01144:LVAN01144:exon10:c.G1341C:p.T447T,
LVANscaffold_460	786498	786498	A	T	SNP	.	268	0|1	5	0|0	6	exonic	LVAN01144	nonsynonymous SNV	LVAN01144:LVAN01144:exon10:c.A1366T:p.T456S,
LVANscaffold_460	786509	786509	A	G	SNP	.	999	0|1	6	0|0	5	exonic	LVAN01144	synonymous SNV	LVAN01144:LVAN01144:exon10:c.A1377G:p.G459G,
LVANscaffold_460	794320	794320	A	G	SNP	.	999	0|1	6	0|0	5	exonic	LVAN01144	synonymous SNV	LVAN01144:LVAN01144:exon12:c.A1653G:p.G551G,
LVANscaffold_460	767351	767351	A	G	SNP	.	999	0|0	6	0|1	6	exonic	LVAN01144	synonymous SNV	LVAN01144:LVAN01144:exon1:c.A24G:p.K8K,
LVANscaffold_460	784396	784396	G	A	SNP	.	999	1|1	6	0|1	6	exonic	LVAN01144	synonymous SNV	LVAN01144:LVAN01144:exon7:c.G993A:p.Q331Q,
LVANscaffold_460	785886	785886	T	G	SNP	.	999	0|1	6	1|1	6	exonic	LVAN01144	synonymous SNV	LVAN01144:LVAN01144:exon9:c.T1182G:p.A394A,
LVANscaffold_460	786422	786422	G	T	SNP	.	999	0|1	5	1|1	5	exonic	LVAN01144	synonymous SNV	LVAN01144:LVAN01144:exon10:c.G1290T:p.P430P,
LVANscaffold_460	779036	779036	G	A	SNP	.	999	0|1	5	0|0	5	intronic	LVAN01144	-	-
LVANscaffold_460	779740	779740	T	C	SNP	.	512	0|1	5	0|0	6	intronic	LVAN01144	-	-
LVANscaffold_460	779753	779753	T	C	SNP	.	999	0|1	5	0|0	5	intronic	LVAN01144	-	-
LVANscaffold_460	780409	780409	C	T	SNP	.	999	0|1	5	0|0	5	intronic	LVAN01144	-	-
LVANscaffold_460	793025	793025	T	C	SNP	.	999	0|1	6	0|0	6	intronic	LVAN01144	-	-
LVANscaffold_460	793729	793729	G	T	SNP	.	999	0|1	5	0|0	6	intronic	LVAN01144	-	-
LVANscaffold_460	796202	796202	T	C	SNP	.	663	0|1	5	0|0	6	intronic	LVAN01144	-	-
LVANscaffold_460	780415	780415	G	C	SNP	.	999	0|0	5	0|1	5	intronic	LVAN01144	-	-
LVANscaffold_460	793696	793696	T	G	SNP	.	999	0|1	6	1|1	6	intronic	LVAN01144	-	-
LVANscaffold_460	824218	824218	A	G	SNP	.	786	0|0	5	0|1	5	exonic	LVAN01145	synonymous SNV	LVAN01145:LVAN01145:exon2:c.A255G:p.E85E,
LVANscaffold_460	828605	828605	A	C	SNP	.	712	0|0	5	0|1	5	exonic	LVAN01145	synonymous SNV	LVAN01145:LVAN01145:exon7:c.A867C:p.A289A,
LVANscaffold_460	827815	827815	G	A	SNP	.	999	0|0	6	0|1	6	intronic	LVAN01145	-	-
LVANscaffold_463	485387	485387	G	A	SNP	.	999	0|1	5	0|0	5	exonic	LVAN01161	synonymous SNV	LVAN01161:LVAN01161:exon2:c.G201A:p.G67G,
LVANscaffold_463	485764	485764	C	T	SNP	.	999	0|1	5	0|0	5	exonic	LVAN01161	synonymous SNV	LVAN01161:LVAN01161:exon3:c.C348T:p.L116L,
LVANscaffold_463	486112	486112	G	A	SNP	.	342	0|1	5	0|0	6	exonic	LVAN01161	nonsynonymous SNV	LVAN01161:LVAN01161:exon4:c.G514A:p.D172N,
LVANscaffold_463	481463	481463	A	G	SNP	.	882	0|0	6	0|1	6	exonic	LVAN01161	synonymous SNV	LVAN01161:LVAN01161:exon1:c.A39G:p.S13S,
LVANscaffold_463	481464	481464	C	T	SNP	.	877	0|0	6	0|1	6	exonic	LVAN01161	synonymous SNV	LVAN01161:LVAN01161:exon1:c.C40T:p.L14L,
LVANscaffold_463	485737	485737	A	G	SNP	.	999	0|0	5	0|1	5	exonic	LVAN01161	synonymous SNV	LVAN01161:LVAN01161:exon3:c.A321G:p.T107T,
LVANscaffold_463	528639	528639	C	G	SNP	.	999	0|0	5	0|1	5	exonic	LVAN01162	synonymous SNV	LVAN01162:LVAN01162:exon6:c.G1227C:p.R409R,
LVANscaffold_463	528735	528735	G	A	SNP	.	999	0|0	6	0|1	5	exonic	LVAN01162	synonymous SNV	LVAN01162:LVAN01162:exon6:c.C1131T:p.F377F,
LVANscaffold_463	529885	529885	G	C	SNP	.	999	1|1	5	0|1	5	exonic	LVAN01162	nonsynonymous SNV	LVAN01162:LVAN01162:exon5:c.C986G:p.S329W,
LVANscaffold_465	266078	266078	G	A	SNP	.	847	0|0	6	0|1	5	exonic	LVAN01169	synonymous SNV	LVAN01169:LVAN01169:exon7:c.C1101T:p.S367S,
LVANscaffold_465	267912	267912	A	G	SNP	.	999	0|0	5	0|1	5	exonic	LVAN01169	synonymous SNV	LVAN01169:LVAN01169:exon3:c.T540C:p.N180N,
LVANscaffold_468	146657	146657	C	A	SNP	.	999	0|1	6	0|0	5	exonic	LVAN01173	synonymous SNV	LVAN01173:LVAN01173:exon2:c.C219A:p.P73P,
LVANscaffold_468	152786	152786	T	C	SNP	.	999	0|1	5	0|0	5	exonic	LVAN01173	nonsynonymous SNV	LVAN01173:LVAN01173:exon4:c.T1108C:p.S370P,
LVANscaffold_469	232103	232103	G	A	SNP	.	999	0|0	6	0|1	6	exonic	LVAN01179	synonymous SNV	LVAN01179:LVAN01179:exon2:c.C114T:p.P38P,
LVANscaffold_470	54096	54096	G	A	SNP	.	999	0|1	5	0|0	6	exonic	LVAN01186	synonymous SNV	LVAN01186:LVAN01186:exon3:c.C360T:p.A120A,
LVANscaffold_470	45063	45063	A	T	SNP	.	713	0|0	6	0|1	6	exonic	LVAN01186	synonymous SNV	LVAN01186:LVAN01186:exon15:c.T2223A:p.V741V,
LVANscaffold_470	46032	46032	C	T	SNP	.	794	0|0	6	0|1	6	exonic	LVAN01186	synonymous SNV	LVAN01186:LVAN01186:exon13:c.G1986A:p.V662V,
LVANscaffold_470	46746	46746	C	T	SNP	.	799	0|0	6	0|1	5	exonic	LVAN01186	nonsynonymous SNV	LVAN01186:LVAN01186:exon12:c.G1919A:p.R640Q,
LVANscaffold_470	48395	48395	G	C	SNP	.	486	0|0	6	0|1	5	exonic	LVAN01186	synonymous SNV	LVAN01186:LVAN01186:exon10:c.C1473G:p.L491L,
LVANscaffold_470	50172	50172	T	C	SNP	.	852	0|0	6	0|1	5	exonic	LVAN01186	synonymous SNV	LVAN01186:LVAN01186:exon9:c.A1368G:p.V456V,
LVANscaffold_470	50196	50196	T	C	SNP	.	711	0|0	6	0|1	5	exonic	LVAN01186	synonymous SNV	LVAN01186:LVAN01186:exon9:c.A1344G:p.P448P,
LVANscaffold_472	201948	201948	T	C	SNP	.	845	0|1	5	0|0	5	exonic	LVAN01190	synonymous SNV	LVAN01190:LVAN01190:exon1:c.T168C:p.D56D,
LVANscaffold_472	202507	202507	A	T	SNP	.	999	0|1	6	0|0	5	exonic	LVAN01190	synonymous SNV	LVAN01190:LVAN01190:exon2:c.A384T:p.L128L,
LVANscaffold_472	204813	204813	A	C	SNP	.	999	0|0	6	0|1	5	exonic	LVAN01190	nonsynonymous SNV	LVAN01190:LVAN01190:exon3:c.A545C:p.N182T,
LVANscaffold_472	207620	207620	C	T	SNP	.	999	0|0	6	0|1	5	exonic	LVAN01190	synonymous SNV	LVAN01190:LVAN01190:exon6:c.C969T:p.F323F,
LVANscaffold_472	225449	225449	C	T	SNP	.	999	0|0	6	0|1	5	exonic	LVAN01190	synonymous SNV	LVAN01190:LVAN01190:exon17:c.C2835T:p.V945V,
LVANscaffold_472	235362	235362	T	C	SNP	.	347	0|0	6	0|1	5	exonic	LVAN01191	synonymous SNV	LVAN01191:LVAN01191:exon4:c.T339C:p.F113F,
LVANscaffold_473	59971	59971	C	T	SNP	.	999	0|0	6	0|1	5	exonic	LVAN01192	synonymous SNV	LVAN01192:LVAN01192:exon8:c.C1122T:p.T374T,
LVANscaffold_473	60605	60605	T	A	SNP	.	999	0|0	6	0|1	5	exonic	LVAN01192	synonymous SNV	LVAN01192:LVAN01192:exon9:c.T1407A:p.G469G,
LVANscaffold_473	74390	74390	C	T	SNP	.	999	0|1	6	0|0	5	intronic	LVAN01192	-	-
LVANscaffold_473	74393	74393	G	A	SNP	.	999	0|1	6	0|0	5	intronic	LVAN01192	-	-
LVANscaffold_473	74411	74411	T	C	SNP	.	999	0|0	6	0|1	5	intronic	LVAN01192	-	-
LVANscaffold_473	159340	159340	T	G	SNP	.	999	0|1	5	0|0	6	exonic	LVAN01194	synonymous SNV	LVAN01194:LVAN01194:exon15:c.T1761G:p.G587G,
LVANscaffold_473	159441	159441	G	A	SNP	.	999	0|1	5	0|0	6	exonic	LVAN01194	nonsynonymous SNV	LVAN01194:LVAN01194:exon15:c.G1862A:p.S621N,
LVANscaffold_473	158336	158336	C	T	SNP	.	999	0|1	5	1|1	6	exonic	LVAN01194	synonymous SNV	LVAN01194:LVAN01194:exon14:c.C1719T:p.D573D,
LVANscaffold_473	529672	529672	A	T	SNP	.	567	0|1	5	0|0	6	exonic	LVAN01199	synonymous SNV	LVAN01199:LVAN01199:exon1:c.A18T:p.P6P,
LVANscaffold_473	532752	532752	A	G	SNP	.	607	0|1	5	0|0	6	exonic	LVAN01199	synonymous SNV	LVAN01199:LVAN01199:exon3:c.A237G:p.T79T,
LVANscaffold_474	393236	393236	C	T	SNP	.	944	0|1	5	0|0	6	exonic	LVAN01202	synonymous SNV	LVAN01202:LVAN01202:exon3:c.C327T:p.A109A,
LVANscaffold_477	201244	201244	T	C	SNP	.	139	0|1	5	0|0	6	intronic	LVAN01208	-	-
LVANscaffold_477	347905	347905	A	G	SNP	.	999	0|0	5	0|1	5	exonic	LVAN01212	synonymous SNV	LVAN01212:LVAN01212:exon4:c.T657C:p.A219A,
LVANscaffold_477	377638	377638	G	A	SNP	.	589	0|1	5	0|0	6	exonic	LVAN01214	synonymous SNV	LVAN01214:LVAN01214:exon4:c.G660A:p.E220E,
LVANscaffold_477	377644	377644	G	A	SNP	.	583	0|1	5	0|0	6	exonic	LVAN01214	synonymous SNV	LVAN01214:LVAN01214:exon4:c.G666A:p.K222K,
LVANscaffold_477	375122	375122	A	C	SNP	.	999	0|0	5	0|1	5	exonic	LVAN01214	nonsynonymous SNV	LVAN01214:LVAN01214:exon1:c.A14C:p.Q5P,
LVANscaffold_477	375504	375504	G	A	SNP	.	999	0|0	5	0|1	5	exonic	LVAN01214	synonymous SNV	LVAN01214:LVAN01214:exon2:c.G162A:p.E54E,
LVANscaffold_477	380668	380668	C	T	SNP	.	999	0|1	5	0|0	6	exonic	LVAN01215	synonymous SNV	LVAN01215:LVAN01215:exon8:c.G1056A:p.V352V,
LVANscaffold_477	380320	380320	T	C	SNP	.	999	0|0	5	0|1	5	exonic	LVAN01215	synonymous SNV	LVAN01215:LVAN01215:exon9:c.A1188G:p.G396G,
LVANscaffold_477	381959	381959	G	A	SNP	.	999	0|0	5	0|1	5	exonic	LVAN01215	synonymous SNV	LVAN01215:LVAN01215:exon5:c.C483T:p.D161D,
LVANscaffold_484	233425	233425	G	A	SNP	.	999	0|1	5	0|0	6	downstream	LVAN01241	-	-
LVANscaffold_484	229162	229162	T	G	SNP	.	999	0|1	5	0|0	6	exonic	LVAN01241	synonymous SNV	LVAN01241:LVAN01241:exon13:c.T1983G:p.T661T,
LVANscaffold_486	311824	311824	T	C	SNP	.	999	0|1	5	0|0	6	exonic	LVAN01258	synonymous SNV	LVAN01258:LVAN01258:exon15:c.A2976G:p.Q992Q,
LVANscaffold_486	318401	318401	T	C	SNP	.	999	0|1	5	0|0	6	exonic	LVAN01258	synonymous SNV	LVAN01258:LVAN01258:exon11:c.A1539G:p.E513E,
LVANscaffold_486	362574	362574	C	T	SNP	.	693	0|1	5	0|0	6	downstream	LVAN01261	-	-
LVANscaffold_486	362848	362848	T	C	SNP	.	812	0|0	5	0|1	6	downstream	LVAN01261	-	-
LVANscaffold_489	130880	130880	A	G	SNP	.	565	0|1	6	0|0	5	exonic	LVAN01267	synonymous SNV	LVAN01267:LVAN01267:exon4:c.T342C:p.R114R,
LVANscaffold_489	120960	120960	A	T	SNP	.	248	0|0	5	0|1	5	exonic	LVAN01267	nonsynonymous SNV	LVAN01267:LVAN01267:exon20:c.T2947A:p.S983T,
LVANscaffold_490	238875	238875	C	T	SNP	.	999	0|1	6	1|1	6	downstream	LVAN01273	-	-
LVANscaffold_490	241671	241671	A	G	SNP	.	999	0|1	5	0|0	6	exonic	LVAN01273	synonymous SNV	LVAN01273:LVAN01273:exon5:c.T360C:p.I120I,
LVANscaffold_490	243374	243374	C	T	SNP	.	999	0|1	5	0|0	6	exonic	LVAN01273	synonymous SNV	LVAN01273:LVAN01273:exon3:c.G180A:p.T60T,
LVANscaffold_490	399510	399510	T	C	SNP	.	999	0|1	6	1|1	6	upstream	LVAN01277	-	-
LVANscaffold_490	755035	755035	G	A	SNP	.	999	0|0	6	0|1	6	exonic	LVAN01280	synonymous SNV	LVAN01280:LVAN01280:exon4:c.C474T:p.R158R,
LVANscaffold_492	154708	154708	A	T	SNP	.	999	0|1	5	0|0	5	downstream	LVAN01284	-	-
LVANscaffold_492	140856	140856	G	A	SNP	.	999	0|1	5	0|0	5	upstream	LVAN01284	-	-
LVANscaffold_492	238498	238498	G	A	SNP	.	999	0|1	5	0|0	5	intronic	LVAN01287	-	-
LVANscaffold_492	237896	237896	A	G	SNP	.	779	0|1	5	0|0	5	upstream	LVAN01287	-	-
LVANscaffold_492	237953	237953	A	T	SNP	.	999	0|1	5	0|0	5	upstream	LVAN01287	-	-
LVANscaffold_492	238061	238061	C	T	SNP	.	999	0|1	5	0|0	5	upstream	LVAN01287	-	-
LVANscaffold_492	238094	238094	G	A	SNP	.	999	0|1	5	0|0	5	upstream	LVAN01287	-	-
LVANscaffold_493	145946	145946	C	T	SNP	.	999	0|1	5	0|0	5	exonic	LVAN01297	synonymous SNV	LVAN01297:LVAN01297:exon1:c.G27A:p.V9V,
LVANscaffold_493	138317	138317	G	A	SNP	.	936	0|1	5	0|0	5	intronic	LVAN01297	-	-
LVANscaffold_493	139513	139513	C	T	SNP	.	999	0|1	5	0|0	5	intronic	LVAN01297	-	-
LVANscaffold_493	140914	140914	G	A	SNP	.	999	0|1	5	0|0	5	intronic	LVAN01297	-	-
LVANscaffold_493	138402	138402	G	A	SNP	.	999	0|1	5	1|1	5	intronic	LVAN01297	-	-
LVANscaffold_493	146470	146470	C	T	SNP	.	999	0|0	5	0|1	5	upstream	LVAN01297	-	-
LVANscaffold_493	146493	146493	G	C	SNP	.	757	0|0	5	0|1	5	upstream	LVAN01297	-	-
LVANscaffold_493	146472	146472	G	T	SNP	.	999	1|1	5	0|1	5	upstream	LVAN01297	-	-
LVANscaffold_493	146151	146151	C	T	SNP	.	999	0|1	5	1|1	5	upstream	LVAN01297	-	-
LVANscaffold_494	103377	103377	C	T	SNP	.	999	0|1	5	0|0	5	downstream	LVAN01298	-	-
LVANscaffold_494	103398	103398	C	A	SNP	.	999	0|1	5	0|0	5	downstream	LVAN01298	-	-
LVANscaffold_494	103470	103470	G	T	SNP	.	999	0|1	5	0|0	5	downstream	LVAN01298	-	-
LVANscaffold_494	103529	103529	G	A	SNP	.	999	0|1	5	0|0	5	downstream	LVAN01298	-	-
LVANscaffold_494	103533	103533	T	A	SNP	.	999	0|1	5	0|0	5	downstream	LVAN01298	-	-
LVANscaffold_494	103793	103793	A	G	SNP	.	999	0|1	5	0|0	6	downstream	LVAN01298	-	-
LVANscaffold_494	103609	103609	C	A	SNP	.	999	0|1	5	1|1	5	downstream	LVAN01298	-	-
LVANscaffold_494	103664	103664	C	T	SNP	.	999	0|1	5	1|1	5	downstream	LVAN01298	-	-
LVANscaffold_494	103771	103771	C	T	SNP	.	999	0|1	5	1|1	6	downstream	LVAN01298	-	-
LVANscaffold_494	103908	103908	A	G	SNP	.	999	0|1	5	1|1	5	downstream	LVAN01298	-	-
LVANscaffold_494	103981	103981	A	T	SNP	.	999	0|1	5	1|1	6	downstream	LVAN01298	-	-
LVANscaffold_494	104027	104027	C	T	SNP	.	999	0|1	5	1|1	6	downstream	LVAN01298	-	-
LVANscaffold_494	104122	104122	A	T	SNP	.	999	0|1	5	1|1	5	downstream	LVAN01298	-	-
LVANscaffold_494	104139	104139	C	T	SNP	.	999	0|1	5	1|1	5	downstream	LVAN01298	-	-
LVANscaffold_494	115382	115382	C	A	SNP	.	807	0|1	5	0|0	6	exonic	LVAN01298	synonymous SNV	LVAN01298:LVAN01298:exon4:c.G480T:p.A160A,
LVANscaffold_494	115385	115385	G	A	SNP	.	807	0|1	5	0|0	6	exonic	LVAN01298	synonymous SNV	LVAN01298:LVAN01298:exon4:c.C477T:p.A159A,
LVANscaffold_494	107246	107246	T	C	SNP	.	999	0|1	5	1|1	5	exonic	LVAN01298	synonymous SNV	LVAN01298:LVAN01298:exon6:c.A612G:p.T204T,
LVANscaffold_494	118199	118199	G	A	SNP	.	999	0|1	5	0|0	6	upstream	LVAN01298	-	-
LVANscaffold_495	298483	298483	T	C	SNP	.	691	0|1	5	0|0	6	downstream	LVAN01306	-	-
LVANscaffold_495	320684	320684	G	A	SNP	.	831	0|1	6	0|0	6	exonic	LVAN01308	synonymous SNV	LVAN01308:LVAN01308:exon4:c.G510A:p.E170E,
LVANscaffold_496	402659	402659	T	G	SNP	.	999	0|1	6	0|0	6	downstream	LVAN01313	-	-
LVANscaffold_496	402622	402622	C	T	SNP	.	999	0|1	5	0|0	6	exonic	LVAN01313	synonymous SNV	LVAN01313:LVAN01313:exon7:c.C990T:p.I330I,
LVANscaffold_496	392634	392634	A	T	SNP	.	999	0|1	6	0|0	6	intronic	LVAN01313	-	-
LVANscaffold_496	401102	401102	G	C	SNP	.	999	0|1	5	0|0	6	intronic	LVAN01313	-	-
LVANscaffold_496	401489	401489	G	A	SNP	.	999	0|1	5	0|0	6	intronic	LVAN01313	-	-
LVANscaffold_498	171360	171360	C	G	SNP	.	999	0|1	5	0|0	5	downstream	LVAN01319	-	-
LVANscaffold_498	171528	171528	T	C	SNP	.	999	0|1	5	0|0	5	downstream	LVAN01319	-	-
LVANscaffold_498	171454	171454	A	G	SNP	.	999	0|1	5	1|1	5	downstream	LVAN01319	-	-
LVANscaffold_498	176004	176004	G	C	SNP	.	999	0|1	6	0|0	5	exonic	LVAN01319	synonymous SNV	LVAN01319:LVAN01319:exon2:c.C237G:p.L79L,
LVANscaffold_498	201907	201907	G	A	SNP	.	694	0|1	5	0|0	5	downstream	LVAN01320	-	-
LVANscaffold_498	202070	202070	C	T	SNP	.	784	0|1	6	0|0	6	downstream	LVAN01320	-	-
LVANscaffold_498	201880	201880	C	G	SNP	.	739	0|0	6	0|1	5	downstream	LVAN01320	-	-
LVANscaffold_498	201977	201977	C	T	SNP	.	999	0|0	5	0|1	5	downstream	LVAN01320	-	-
LVANscaffold_498	191416	191416	G	A	SNP	.	999	0|1	5	0|0	6	exonic	LVAN01320	synonymous SNV	LVAN01320:LVAN01320:exon4:c.G474A:p.S158S,
LVANscaffold_498	191425	191425	C	T	SNP	.	999	0|1	5	0|0	6	exonic	LVAN01320	synonymous SNV	LVAN01320:LVAN01320:exon4:c.C483T:p.H161H,
LVANscaffold_498	191428	191428	T	C	SNP	.	999	0|1	5	0|0	6	exonic	LVAN01320	synonymous SNV	LVAN01320:LVAN01320:exon4:c.T486C:p.N162N,
LVANscaffold_498	193703	193703	T	C	SNP	.	999	0|0	6	0|1	5	exonic	LVAN01320	synonymous SNV	LVAN01320:LVAN01320:exon5:c.T654C:p.I218I,
LVANscaffold_498	199925	199925	C	T	SNP	.	999	0|0	6	0|1	5	exonic	LVAN01320	nonsynonymous SNV	LVAN01320:LVAN01320:exon7:c.C941T:p.A314V,
LVANscaffold_498	669989	669989	A	T	SNP	.	999	0|1	6	0|0	5	downstream	LVAN01327	-	-
LVANscaffold_498	670346	670346	G	A	SNP	.	999	0|1	5	0|0	5	exonic	LVAN01327	synonymous SNV	LVAN01327:LVAN01327:exon4:c.C1377T:p.N459N,
LVANscaffold_498	671352	671352	T	A	SNP	.	999	0|1	6	0|0	5	exonic	LVAN01327	synonymous SNV	LVAN01327:LVAN01327:exon2:c.A645T:p.G215G,
LVANscaffold_501	199178	199178	T	C	SNP	.	647	0|1	5	0|0	5	exonic	LVAN01334	synonymous SNV	LVAN01334:LVAN01334:exon7:c.A951G:p.A317A,
LVANscaffold_501	239593	239593	A	G	SNP	.	999	0|1	5	0|0	5	exonic	LVAN01335	synonymous SNV	LVAN01335:LVAN01335:exon13:c.A2028G:p.R676R,
LVANscaffold_501	229699	229699	C	T	SNP	.	259	0|0	6	0|1	5	exonic	LVAN01335	nonsynonymous SNV	LVAN01335:LVAN01335:exon9:c.C1337T:p.P446L,
LVANscaffold_501	229711	229711	G	A	SNP	.	259	0|0	6	0|1	5	exonic	LVAN01335	nonsynonymous SNV	LVAN01335:LVAN01335:exon9:c.G1349A:p.S450N,
LVANscaffold_502	480969	480969	C	T	SNP	.	999	0|0	5	0|1	5	exonic	LVAN01352	synonymous SNV	LVAN01352:LVAN01352:exon2:c.G156A:p.G52G,
LVANscaffold_502	480957	480957	T	G	SNP	.	999	0|1	5	1|1	6	exonic	LVAN01352	synonymous SNV	LVAN01352:LVAN01352:exon2:c.A168C:p.V56V,
LVANscaffold_502	468818	468818	C	A	SNP	.	537	0|0	5	0|1	5	intronic	LVAN01352	-	-
LVANscaffold_502	471128	471128	G	A	SNP	.	667	0|0	5	0|1	6	intronic	LVAN01352	-	-
LVANscaffold_502	510475	510475	T	G	SNP	.	996	0|0	6	0|1	6	downstream	LVAN01354	-	-
LVANscaffold_505	187230	187230	A	G	SNP	.	206	0|1	5	0|0	6	exonic	LVAN01367	synonymous SNV	LVAN01367:LVAN01367:exon4:c.T264C:p.L88L,
LVANscaffold_505	195213	195213	C	T	SNP	.	999	0|1	5	0|0	6	exonic	LVAN01368	synonymous SNV	LVAN01368:LVAN01368:exon2:c.C228T:p.Y76Y,
LVANscaffold_505	195871	195871	A	G	SNP	.	999	0|1	5	0|0	6	exonic	LVAN01368	synonymous SNV	LVAN01368:LVAN01368:exon4:c.A540G:p.K180K,
LVANscaffold_505	197933	197933	A	G	SNP	.	999	0|1	5	0|0	6	exonic	LVAN01368	nonsynonymous SNV	LVAN01368:LVAN01368:exon7:c.A797G:p.K266R,
LVANscaffold_505	198567	198567	T	C	SNP	.	999	0|1	5	0|0	6	exonic	LVAN01368	synonymous SNV	LVAN01368:LVAN01368:exon8:c.T924C:p.L308L,
LVANscaffold_505	202516	202516	C	T	SNP	.	999	0|1	6	0|0	6	exonic	LVAN01368	synonymous SNV	LVAN01368:LVAN01368:exon14:c.C2073T:p.S691S,
LVANscaffold_505	195779	195779	C	T	SNP	.	999	0|0	6	0|1	5	exonic	LVAN01368	nonsynonymous SNV	LVAN01368:LVAN01368:exon4:c.C448T:p.P150S,
LVANscaffold_505	200124	200124	A	G	SNP	.	999	0|0	6	0|1	5	exonic	LVAN01368	synonymous SNV	LVAN01368:LVAN01368:exon9:c.A1245G:p.T415T,
LVANscaffold_505	202289	202289	A	T	SNP	.	999	0|0	6	0|1	5	exonic	LVAN01368	nonsynonymous SNV	LVAN01368:LVAN01368:exon13:c.A2020T:p.S674C,
LVANscaffold_505	203021	203021	C	T	SNP	.	999	0|0	6	0|1	5	exonic	LVAN01368	synonymous SNV	LVAN01368:LVAN01368:exon15:c.C2292T:p.L764L,
LVANscaffold_505	203105	203105	C	T	SNP	.	999	0|0	6	0|1	5	exonic	LVAN01368	synonymous SNV	LVAN01368:LVAN01368:exon15:c.C2376T:p.I792I,
LVANscaffold_505	197619	197619	C	T	SNP	.	999	1|1	6	0|1	5	exonic	LVAN01368	synonymous SNV	LVAN01368:LVAN01368:exon6:c.C669T:p.I223I,
LVANscaffold_505	198672	198672	A	G	SNP	.	999	0|1	5	1|1	6	exonic	LVAN01368	synonymous SNV	LVAN01368:LVAN01368:exon8:c.A1029G:p.A343A,
LVANscaffold_505	200621	200621	T	C	SNP	.	999	0|1	5	1|1	5	exonic	LVAN01368	synonymous SNV	LVAN01368:LVAN01368:exon10:c.T1416C:p.I472I,
LVANscaffold_505	196883	196883	T	C	SNP	.	999	0|0	6	0|1	5	intronic	LVAN01368	-	-
LVANscaffold_505	263362	263362	T	C	SNP	.	531	0|1	5	0|0	5	exonic	LVAN01373	synonymous SNV	LVAN01373:LVAN01373:exon15:c.A2088G:p.E696E,
LVANscaffold_505	263413	263413	C	T	SNP	.	378	0|1	5	0|0	6	exonic	LVAN01373	synonymous SNV	LVAN01373:LVAN01373:exon15:c.G2037A:p.K679K,
LVANscaffold_505	265510	265510	C	T	SNP	.	623	0|1	5	0|0	6	exonic	LVAN01373	synonymous SNV	LVAN01373:LVAN01373:exon13:c.G1677A:p.Q559Q,
LVANscaffold_505	270144	270144	T	A	SNP	.	434	0|1	6	0|0	5	exonic	LVAN01373	synonymous SNV	LVAN01373:LVAN01373:exon5:c.A408T:p.A136A,
LVANscaffold_505	312074	312074	G	A	SNP	.	999	0|1	5	0|0	6	downstream	LVAN01375	-	-
LVANscaffold_505	312058	312058	T	A	SNP	.	999	0|0	5	0|1	5	downstream	LVAN01375	-	-
LVANscaffold_505	312097	312097	G	A	SNP	.	999	0|1	5	0|0	6	exonic	LVAN01375	synonymous SNV	LVAN01375:LVAN01375:exon12:c.C1893T:p.Y631Y,
LVANscaffold_505	312133	312133	A	G	SNP	.	999	0|1	5	0|0	6	exonic	LVAN01375	synonymous SNV	LVAN01375:LVAN01375:exon12:c.T1857C:p.G619G,
LVANscaffold_505	313830	313830	G	A	SNP	.	999	0|1	6	0|0	6	exonic	LVAN01375	nonsynonymous SNV	LVAN01375:LVAN01375:exon10:c.C1558T:p.P520S,
LVANscaffold_505	316647	316647	G	A	SNP	.	999	0|1	5	0|0	6	exonic	LVAN01375	synonymous SNV	LVAN01375:LVAN01375:exon5:c.C924T:p.N308N,
LVANscaffold_505	318044	318044	C	T	SNP	.	999	0|1	5	0|0	6	exonic	LVAN01375	synonymous SNV	LVAN01375:LVAN01375:exon3:c.G603A:p.P201P,
LVANscaffold_505	318513	318513	G	A	SNP	.	999	0|1	5	0|0	6	exonic	LVAN01375	synonymous SNV	LVAN01375:LVAN01375:exon2:c.C456T:p.N152N,
LVANscaffold_505	318687	318687	G	A	SNP	.	999	0|1	6	0|0	6	exonic	LVAN01375	synonymous SNV	LVAN01375:LVAN01375:exon2:c.C282T:p.N94N,
LVANscaffold_505	313294	313294	C	T	SNP	.	999	0|0	5	0|1	5	exonic	LVAN01375	synonymous SNV	LVAN01375:LVAN01375:exon11:c.G1731A:p.V577V,
LVANscaffold_505	314943	314943	T	C	SNP	.	999	0|0	5	0|1	5	exonic	LVAN01375	nonsynonymous SNV	LVAN01375:LVAN01375:exon8:c.A1373G:p.N458S,
LVANscaffold_505	315565	315565	T	G	SNP	.	999	0|1	6	1|1	6	exonic	LVAN01375	synonymous SNV	LVAN01375:LVAN01375:exon7:c.A1083C:p.S361S,
LVANscaffold_505	328973	328973	A	C	SNP	.	999	0|1	5	0|0	6	exonic	LVAN01376	nonsynonymous SNV	LVAN01376:LVAN01376:exon4:c.A260C:p.K87T,
LVANscaffold_505	331152	331152	G	A	SNP	.	529	0|1	5	0|0	6	exonic	LVAN01376	synonymous SNV	LVAN01376:LVAN01376:exon5:c.G393A:p.K131K,
LVANscaffold_505	331155	331155	G	A	SNP	.	536	0|1	5	0|0	6	exonic	LVAN01376	synonymous SNV	LVAN01376:LVAN01376:exon5:c.G396A:p.E132E,
LVANscaffold_505	331275	331275	G	A	SNP	.	999	0|1	5	0|0	5	exonic	LVAN01376	synonymous SNV	LVAN01376:LVAN01376:exon5:c.G516A:p.A172A,
LVANscaffold_505	332231	332231	C	T	SNP	.	999	0|1	5	0|0	6	exonic	LVAN01376	synonymous SNV	LVAN01376:LVAN01376:exon7:c.C846T:p.V282V,
LVANscaffold_505	337492	337492	C	T	SNP	.	822	0|1	5	0|0	6	exonic	LVAN01376	synonymous SNV	LVAN01376:LVAN01376:exon11:c.C1536T:p.S512S,
LVANscaffold_505	337660	337660	C	T	SNP	.	883	0|1	5	0|0	6	exonic	LVAN01376	synonymous SNV	LVAN01376:LVAN01376:exon11:c.C1704T:p.T568T,
LVANscaffold_505	343579	343579	C	A	SNP	.	989	0|1	6	0|0	6	exonic	LVAN01376	synonymous SNV	LVAN01376:LVAN01376:exon16:c.C3159A:p.T1053T,
LVANscaffold_505	343711	343711	C	T	SNP	.	999	0|1	6	0|0	6	exonic	LVAN01376	synonymous SNV	LVAN01376:LVAN01376:exon16:c.C3291T:p.D1097D,
LVANscaffold_505	343846	343846	G	A	SNP	.	999	0|1	5	0|0	6	exonic	LVAN01376	synonymous SNV	LVAN01376:LVAN01376:exon16:c.G3426A:p.L1142L,
LVANscaffold_505	351494	351494	T	C	SNP	.	999	0|1	6	0|0	6	exonic	LVAN01376	synonymous SNV	LVAN01376:LVAN01376:exon18:c.T3681C:p.T1227T,
LVANscaffold_505	331173	331173	G	A	SNP	.	999	0|0	6	0|1	5	exonic	LVAN01376	synonymous SNV	LVAN01376:LVAN01376:exon5:c.G414A:p.P138P,
LVANscaffold_505	332357	332357	T	C	SNP	.	999	0|0	5	0|1	6	exonic	LVAN01376	synonymous SNV	LVAN01376:LVAN01376:exon7:c.T972C:p.Y324Y,
LVANscaffold_505	332372	332372	A	G	SNP	.	999	0|0	6	0|1	5	exonic	LVAN01376	synonymous SNV	LVAN01376:LVAN01376:exon7:c.A987G:p.T329T,
LVANscaffold_505	340311	340311	A	G	SNP	.	999	0|0	5	0|1	5	exonic	LVAN01376	synonymous SNV	LVAN01376:LVAN01376:exon14:c.A2124G:p.Q708Q,
LVANscaffold_505	340383	340383	C	T	SNP	.	999	0|0	5	0|1	5	exonic	LVAN01376	synonymous SNV	LVAN01376:LVAN01376:exon14:c.C2196T:p.A732A,
LVANscaffold_505	343351	343351	G	A	SNP	.	999	0|1	5	1|1	5	exonic	LVAN01376	synonymous SNV	LVAN01376:LVAN01376:exon16:c.G2931A:p.T977T,
LVANscaffold_505	370998	370998	G	T	SNP	.	911	0|1	5	0|0	5	exonic	LVAN01378	synonymous SNV	LVAN01378:LVAN01378:exon4:c.C723A:p.I241I,
LVANscaffold_505	371392	371392	G	A	SNP	.	999	0|0	6	0|1	5	exonic	LVAN01378	synonymous SNV	LVAN01378:LVAN01378:exon3:c.C477T:p.D159D,
LVANscaffold_505	557831	557831	C	T	SNP	.	679	0|1	5	0|0	6	exonic	LVAN01384	synonymous SNV	LVAN01384:LVAN01384:exon4:c.C378T:p.Y126Y,
LVANscaffold_505	559251	559251	C	T	SNP	.	999	0|1	6	0|0	5	exonic	LVAN01384	synonymous SNV	LVAN01384:LVAN01384:exon6:c.C681T:p.N227N,
LVANscaffold_505	559305	559305	T	G	SNP	.	999	0|1	6	0|0	5	exonic	LVAN01384	synonymous SNV	LVAN01384:LVAN01384:exon6:c.T735G:p.L245L,
LVANscaffold_505	562828	562828	C	T	SNP	.	999	0|1	5	0|0	6	exonic	LVAN01384	synonymous SNV	LVAN01384:LVAN01384:exon9:c.C1305T:p.D435D,
LVANscaffold_505	562870	562870	T	G	SNP	.	999	0|0	5	0|1	5	exonic	LVAN01384	synonymous SNV	LVAN01384:LVAN01384:exon9:c.T1347G:p.P449P,
LVANscaffold_505	794999	794999	T	C	SNP	.	999	0|0	6	0|1	5	downstream	LVAN01388	-	-
LVANscaffold_505	797500	797500	T	C	SNP	.	999	0|1	5	0|0	6	exonic	LVAN01388	synonymous SNV	LVAN01388:LVAN01388:exon6:c.A846G:p.E282E,
LVANscaffold_505	797572	797572	C	T	SNP	.	999	0|1	5	0|0	6	exonic	LVAN01388	synonymous SNV	LVAN01388:LVAN01388:exon6:c.G774A:p.L258L,
LVANscaffold_505	795517	795517	T	C	SNP	.	999	0|0	5	0|1	5	exonic	LVAN01388	synonymous SNV	LVAN01388:LVAN01388:exon8:c.A1170G:p.S390S,
LVANscaffold_505	802109	802109	A	G	SNP	.	999	0|0	5	0|1	5	exonic	LVAN01388	synonymous SNV	LVAN01388:LVAN01388:exon2:c.T144C:p.I48I,
LVANscaffold_505	809560	809560	G	A	SNP	.	999	0|0	5	0|1	5	exonic	LVAN01388	synonymous SNV	LVAN01388:LVAN01388:exon1:c.C21T:p.Y7Y,
LVANscaffold_505	1346469	1346469	G	A	SNP	.	539	0|1	5	0|0	6	intronic	LVAN01395	-	-
LVANscaffold_505	1346482	1346482	A	T	SNP	.	502	0|1	5	0|0	6	intronic	LVAN01395	-	-
LVANscaffold_505	1340482	1340482	G	A	SNP	.	999	0|1	5	0|0	6	upstream	LVAN01395	-	-
LVANscaffold_505	1446794	1446794	C	G	SNP	.	124	0|1	5	0|0	6	exonic	LVAN01397	nonsynonymous SNV	LVAN01397:LVAN01397:exon8:c.C1156G:p.P386A,
LVANscaffold_505	1447096	1447096	T	G	SNP	.	252	0|1	5	0|0	6	exonic	LVAN01397	synonymous SNV	LVAN01397:LVAN01397:exon9:c.T1353G:p.T451T,
LVANscaffold_505	1447000	1447000	T	C	SNP	.	412	0|0	6	0|1	5	intronic	LVAN01397	-	-
LVANscaffold_509	29640	29640	A	T	SNP	.	999	0|0	5	0|1	5	downstream	LVAN01410	-	-
LVANscaffold_513	130381	130381	C	T	SNP	.	999	0|1	6	0|0	5	exonic	LVAN01432	synonymous SNV	LVAN01432:LVAN01432:exon4:c.C363T:p.G121G,
LVANscaffold_513	130876	130876	C	G	SNP	.	999	0|1	6	0|0	6	exonic	LVAN01432	synonymous SNV	LVAN01432:LVAN01432:exon5:c.C573G:p.L191L,
LVANscaffold_513	131382	131382	G	A	SNP	.	970	0|0	5	0|1	5	exonic	LVAN01432	synonymous SNV	LVAN01432:LVAN01432:exon6:c.G759A:p.Q253Q,
LVANscaffold_515	348706	348706	C	T	SNP	.	999	0|1	5	0|0	6	downstream	LVAN01450	-	-
LVANscaffold_516	456286	456286	C	G	SNP	.	999	0|1	5	0|0	5	exonic	LVAN01460	nonsynonymous SNV	LVAN01460:LVAN01460:exon1:c.C6G:p.F2L,
LVANscaffold_516	483579	483579	A	G	SNP	.	999	1|1	6	0|1	5	exonic	LVAN01460	nonsynonymous SNV	LVAN01460:LVAN01460:exon4:c.A433G:p.N145D,
LVANscaffold_516	495386	495386	G	A	SNP	.	999	0|1	6	0|0	5	exonic	LVAN01461	nonsynonymous SNV	LVAN01461:LVAN01461:exon3:c.C127T:p.L43F,
LVANscaffold_516	494024	494024	A	G	SNP	.	903	0|1	6	0|0	5	intronic	LVAN01461	-	-
LVANscaffold_516	770820	770820	A	G	SNP	.	999	0|1	5	0|0	6	exonic	LVAN01465	synonymous SNV	LVAN01465:LVAN01465:exon5:c.A615G:p.L205L,
LVANscaffold_516	770847	770847	C	T	SNP	.	999	0|1	5	0|0	6	exonic	LVAN01465	synonymous SNV	LVAN01465:LVAN01465:exon5:c.C642T:p.Y214Y,
LVANscaffold_516	784486	784486	C	T	SNP	.	999	0|1	5	1|1	5	exonic	LVAN01466	synonymous SNV	LVAN01466:LVAN01466:exon7:c.C981T:p.L327L,
LVANscaffold_516	784501	784501	G	A	SNP	.	999	0|1	5	1|1	6	exonic	LVAN01466	synonymous SNV	LVAN01466:LVAN01466:exon7:c.G996A:p.T332T,
LVANscaffold_516	914863	914863	G	C	SNP	.	569	0|1	5	0|0	6	exonic	LVAN01467	nonsynonymous SNV	LVAN01467:LVAN01467:exon2:c.G154C:p.V52L,
LVANscaffold_516	897008	897008	G	A	SNP	.	999	0|1	5	0|0	5	intronic	LVAN01467	-	-
LVANscaffold_516	902251	902251	A	G	SNP	.	980	0|1	5	0|0	6	intronic	LVAN01467	-	-
LVANscaffold_516	904931	904931	T	G	SNP	.	999	0|1	5	0|0	5	intronic	LVAN01467	-	-
LVANscaffold_516	901081	901081	G	A	SNP	.	999	0|0	5	0|1	5	intronic	LVAN01467	-	-
LVANscaffold_516	902474	902474	G	A	SNP	.	323	0|0	5	0|1	5	intronic	LVAN01467	-	-
LVANscaffold_516	905344	905344	G	A	SNP	.	999	0|0	6	0|1	5	intronic	LVAN01467	-	-
LVANscaffold_516	905345	905345	T	A	SNP	.	999	0|0	5	0|1	5	intronic	LVAN01467	-	-
LVANscaffold_516	903998	903998	G	A	SNP	.	999	1|1	6	0|1	6	intronic	LVAN01467	-	-
LVANscaffold_516	898214	898214	A	G	SNP	.	999	0|1	5	1|1	5	intronic	LVAN01467	-	-
LVANscaffold_516	949154	949154	G	A	SNP	.	943	0|1	5	0|0	6	exonic	LVAN01468	synonymous SNV	LVAN01468:LVAN01468:exon52:c.G10485A:p.E3495E,
LVANscaffold_516	955582	955582	G	A	SNP	.	999	0|1	5	0|0	6	exonic	LVAN01468	synonymous SNV	LVAN01468:LVAN01468:exon55:c.G10815A:p.T3605T,
LVANscaffold_516	955717	955717	C	T	SNP	.	999	0|1	5	0|0	6	exonic	LVAN01468	synonymous SNV	LVAN01468:LVAN01468:exon55:c.C10950T:p.F3650F,
LVANscaffold_516	931518	931518	C	A	SNP	.	897	0|0	5	0|1	5	exonic	LVAN01468	synonymous SNV	LVAN01468:LVAN01468:exon15:c.C3039A:p.A1013A,
LVANscaffold_516	957838	957838	A	C	SNP	.	999	0|1	5	0|0	6	intronic	LVAN01468	-	-
LVANscaffold_516	1049425	1049425	G	A	SNP	.	999	0|0	6	0|1	5	downstream	LVAN01470	-	-
LVANscaffold_516	1028076	1028076	A	G	SNP	.	466	0|1	5	0|0	6	exonic	LVAN01470	synonymous SNV	LVAN01470:LVAN01470:exon9:c.A1512G:p.Q504Q,
LVANscaffold_516	1029769	1029769	T	C	SNP	.	999	0|1	5	0|0	6	exonic	LVAN01470	synonymous SNV	LVAN01470:LVAN01470:exon12:c.T2004C:p.F668F,
LVANscaffold_517	26710	26710	C	T	SNP	.	271	0|1	5	0|0	6	exonic	LVAN01472	nonsynonymous SNV	LVAN01472:LVAN01472:exon7:c.G857A:p.R286H,
LVANscaffold_517	27592	27592	A	G	SNP	.	492	0|0	6	0|1	5	exonic	LVAN01472	synonymous SNV	LVAN01472:LVAN01472:exon5:c.T651C:p.F217F,
LVANscaffold_517	23954	23954	C	T	SNP	.	999	0|1	5	1|1	6	exonic	LVAN01472	synonymous SNV	LVAN01472:LVAN01472:exon11:c.G1410A:p.S470S,
LVANscaffold_517	25503	25503	A	G	SNP	.	999	0|1	5	1|1	6	exonic	LVAN01472	synonymous SNV	LVAN01472:LVAN01472:exon10:c.T1392C:p.H464H,
LVANscaffold_517	25533	25533	A	G	SNP	.	999	0|1	6	1|1	6	exonic	LVAN01472	synonymous SNV	LVAN01472:LVAN01472:exon10:c.T1362C:p.N454N,
LVANscaffold_517	25838	25838	T	C	SNP	.	999	0|1	5	1|1	6	exonic	LVAN01472	synonymous SNV	LVAN01472:LVAN01472:exon9:c.A1194G:p.E398E,
LVANscaffold_517	664301	664301	T	C	SNP	.	999	0|0	6	0|1	6	downstream	LVAN01477	-	-
LVANscaffold_517	663994	663994	G	A	SNP	.	999	0|0	5	0|1	6	exonic	LVAN01477	synonymous SNV	LVAN01477:LVAN01477:exon5:c.G543A:p.E181E,
LVANscaffold_517	682719	682719	T	C	SNP	.	999	0|0	5	0|1	6	downstream	LVAN01478	-	-
LVANscaffold_517	682774	682774	C	T	SNP	.	999	0|0	5	0|1	6	downstream	LVAN01478	-	-
LVANscaffold_517	682893	682893	G	A	SNP	.	999	0|0	5	0|1	6	downstream	LVAN01478	-	-
LVANscaffold_517	684057	684057	G	A	SNP	.	999	0|0	5	0|1	6	exonic	LVAN01478	synonymous SNV	LVAN01478:LVAN01478:exon11:c.C1434T:p.H478H,
LVANscaffold_517	689087	689087	A	G	SNP	.	999	0|0	5	0|1	6	exonic	LVAN01478	synonymous SNV	LVAN01478:LVAN01478:exon4:c.T462C:p.A154A,
LVANscaffold_517	689132	689132	G	A	SNP	.	999	0|0	5	0|1	6	exonic	LVAN01478	synonymous SNV	LVAN01478:LVAN01478:exon4:c.C417T:p.N139N,
LVANscaffold_517	707432	707432	C	G	SNP	.	970	0|0	6	0|1	5	exonic	LVAN01479	synonymous SNV	LVAN01479:LVAN01479:exon3:c.C219G:p.T73T,
LVANscaffold_517	709321	709321	G	A	SNP	.	813	0|0	5	0|1	5	exonic	LVAN01479	synonymous SNV	LVAN01479:LVAN01479:exon4:c.G426A:p.T142T,
LVANscaffold_517	710722	710722	T	A	SNP	.	999	0|0	5	0|1	6	exonic	LVAN01479	synonymous SNV	LVAN01479:LVAN01479:exon8:c.T1041A:p.I347I,
LVANscaffold_517	714902	714902	T	A	SNP	.	999	0|0	5	0|1	6	exonic	LVAN01479	nonsynonymous SNV	LVAN01479:LVAN01479:exon14:c.T1799A:p.L600H,
LVANscaffold_517	714903	714903	C	T	SNP	.	999	0|0	5	0|1	6	exonic	LVAN01479	synonymous SNV	LVAN01479:LVAN01479:exon14:c.C1800T:p.L600L,
LVANscaffold_517	714906	714906	G	A	SNP	.	999	0|0	5	0|1	6	exonic	LVAN01479	nonsynonymous SNV	LVAN01479:LVAN01479:exon14:c.G1803A:p.M601I,
LVANscaffold_517	737256	737256	G	A	SNP	.	999	0|1	5	0|0	6	exonic	LVAN01480	synonymous SNV	LVAN01480:LVAN01480:exon8:c.C1104T:p.S368S,
LVANscaffold_517	748796	748796	G	A	SNP	.	999	0|1	5	0|0	5	exonic	LVAN01480	synonymous SNV	LVAN01480:LVAN01480:exon5:c.C603T:p.D201D,
LVANscaffold_517	756746	756746	G	A	SNP	.	999	0|0	6	0|1	5	exonic	LVAN01480	synonymous SNV	LVAN01480:LVAN01480:exon4:c.C264T:p.D88D,
LVANscaffold_517	758272	758272	A	G	SNP	.	999	0|0	5	0|1	5	exonic	LVAN01480	synonymous SNV	LVAN01480:LVAN01480:exon3:c.T141C:p.S47S,
LVANscaffold_517	748769	748769	A	G	SNP	.	999	0|1	5	1|1	5	exonic	LVAN01480	synonymous SNV	LVAN01480:LVAN01480:exon5:c.T630C:p.A210A,
LVANscaffold_517	743177	743177	A	G	SNP	.	999	0|1	5	0|0	6	intronic	LVAN01480	-	-
LVANscaffold_517	752876	752876	G	C	SNP	.	999	0|1	5	0|0	6	intronic	LVAN01480	-	-
LVANscaffold_517	752904	752904	G	A	SNP	.	999	0|0	5	0|1	5	intronic	LVAN01480	-	-
LVANscaffold_520	225669	225669	A	G	SNP	.	243	0|1	6	0|0	5	exonic	LVAN01491	nonsynonymous SNV	LVAN01491:LVAN01491:exon3:c.A622G:p.K208E,
LVANscaffold_520	453143	453143	A	G	SNP	.	649	0|1	5	0|0	5	exonic	LVAN01500	nonsynonymous SNV	LVAN01500:LVAN01500:exon1:c.A85G:p.K29E,
LVANscaffold_520	516318	516318	A	G	SNP	.	511	0|1	5	0|0	6	downstream	LVAN01501	-	-
LVANscaffold_520	516430	516430	A	T	SNP	.	793	0|1	5	0|0	6	downstream	LVAN01501	-	-
LVANscaffold_520	516768	516768	A	T	SNP	.	961	0|1	5	0|0	6	downstream	LVAN01501	-	-
LVANscaffold_520	516741	516741	A	G	SNP	.	969	0|0	6	0|1	5	downstream	LVAN01501	-	-
LVANscaffold_520	513387	513387	T	C	SNP	.	999	0|1	5	0|0	6	exonic	LVAN01501	synonymous SNV	LVAN01501:LVAN01501:exon5:c.T636C:p.Y212Y,
LVANscaffold_520	513964	513964	C	T	SNP	.	999	0|1	6	0|0	6	exonic	LVAN01501	synonymous SNV	LVAN01501:LVAN01501:exon6:c.C801T:p.I267I,
LVANscaffold_520	511866	511866	C	T	SNP	.	894	0|0	6	0|1	5	exonic	LVAN01501	synonymous SNV	LVAN01501:LVAN01501:exon3:c.C432T:p.L144L,
LVANscaffold_520	511953	511953	C	T	SNP	.	999	0|0	6	0|1	5	exonic	LVAN01501	synonymous SNV	LVAN01501:LVAN01501:exon3:c.C519T:p.S173S,
LVANscaffold_520	1178751	1178751	T	A	SNP	.	243	0|0	6	0|1	5	downstream	LVAN01513	-	-
LVANscaffold_520	1178751	1178751	T	TA	Insertion	.	999	0|0	5	0|1	6	downstream	LVAN01513	-	-
LVANscaffold_520	1193879	1193879	C	T	SNP	.	999	0|1	5	0|0	5	downstream	LVAN01514	-	-
LVANscaffold_520	1193966	1193966	T	C	SNP	.	953	0|1	5	0|0	5	downstream	LVAN01514	-	-
LVANscaffold_520	1194322	1194322	T	C	SNP	.	999	0|1	5	0|0	5	downstream	LVAN01514	-	-
LVANscaffold_520	1193696	1193696	T	C	SNP	.	999	0|1	5	0|0	5	exonic	LVAN01514	synonymous SNV	LVAN01514:LVAN01514:exon6:c.T642C:p.G214G,
LVANscaffold_525	179020	179020	T	G	SNP	.	999	0|1	6	0|0	6	exonic	LVAN01536	nonsynonymous SNV	LVAN01536:LVAN01536:exon1:c.T238G:p.S80A,
LVANscaffold_525	179135	179135	C	T	SNP	.	999	0|1	5	0|0	6	exonic	LVAN01536	nonsynonymous SNV	LVAN01536:LVAN01536:exon1:c.C353T:p.P118L,
LVANscaffold_525	179499	179499	A	G	SNP	.	999	0|1	5	0|0	6	exonic	LVAN01536	synonymous SNV	LVAN01536:LVAN01536:exon1:c.A717G:p.P239P,
LVANscaffold_525	191906	191906	C	A	SNP	.	999	0|1	5	0|0	5	exonic	LVAN01536	stopgain	LVAN01536:LVAN01536:exon8:c.C2556A:p.Y852X,
LVANscaffold_525	191912	191912	A	T	SNP	.	999	0|1	5	0|0	6	exonic	LVAN01536	nonsynonymous SNV	LVAN01536:LVAN01536:exon8:c.A2562T:p.E854D,
LVANscaffold_525	211721	211721	C	T	SNP	.	999	0|1	5	0|0	6	exonic	LVAN01536	synonymous SNV	LVAN01536:LVAN01536:exon14:c.C4413T:p.D1471D,
LVANscaffold_525	212413	212413	G	A	SNP	.	999	0|1	5	0|0	6	exonic	LVAN01536	synonymous SNV	LVAN01536:LVAN01536:exon16:c.G4614A:p.P1538P,
LVANscaffold_525	179909	179909	C	A	SNP	.	999	0|0	6	0|1	5	exonic	LVAN01536	nonsynonymous SNV	LVAN01536:LVAN01536:exon1:c.C1127A:p.A376E,
LVANscaffold_525	191904	191904	T	A	SNP	.	999	0|1	5	1|1	6	exonic	LVAN01536	nonsynonymous SNV	LVAN01536:LVAN01536:exon8:c.T2554A:p.Y852N,
LVANscaffold_525	205826	205826	T	C	SNP	.	999	0|1	5	1|1	6	exonic	LVAN01536	synonymous SNV	LVAN01536:LVAN01536:exon10:c.T3486C:p.C1162C,
LVANscaffold_526	49766	49766	C	T	SNP	.	999	0|0	6	0|1	6	exonic	LVAN01537	synonymous SNV	LVAN01537:LVAN01537:exon3:c.G177A:p.V59V,
LVANscaffold_526	52843	52843	G	A	SNP	.	786	0|0	6	0|1	5	exonic	LVAN01537	synonymous SNV	LVAN01537:LVAN01537:exon2:c.C102T:p.I34I,
LVANscaffold_526	58645	58645	C	T	SNP	.	437	0|0	5	0|1	5	downstream	LVAN01538	-	-
LVANscaffold_526	59526	59526	A	G	SNP	.	999	0|1	6	0|0	5	exonic	LVAN01538	synonymous SNV	LVAN01538:LVAN01538:exon2:c.T162C:p.T54T,
LVANscaffold_526	60353	60353	C	T	SNP	.	999	0|1	6	0|0	6	exonic	LVAN01538	synonymous SNV	LVAN01538:LVAN01538:exon1:c.G18A:p.Q6Q,
LVANscaffold_526	59540	59540	T	G	SNP	.	999	0|0	5	0|1	6	exonic	LVAN01538	synonymous SNV	LVAN01538:LVAN01538:exon2:c.A148C:p.R50R,
LVANscaffold_526	60365	60365	A	G	SNP	.	999	0|0	6	0|1	6	exonic	LVAN01538	synonymous SNV	LVAN01538:LVAN01538:exon1:c.T6C:p.P2P,
LVANscaffold_526	60320	60320	A	G	SNP	.	999	0|1	6	1|1	6	exonic	LVAN01538	synonymous SNV	LVAN01538:LVAN01538:exon1:c.T51C:p.P17P,
LVANscaffold_527	5003	5003	A	T	SNP	.	999	0|1	5	1|1	6	downstream	LVAN01543	-	-
LVANscaffold_527	5385	5385	A	G	SNP	.	999	0|1	5	0|0	5	exonic	LVAN01543	synonymous SNV	LVAN01543:LVAN01543:exon10:c.T1179C:p.H393H,
LVANscaffold_527	10947	10947	A	G	SNP	.	999	0|1	6	0|0	6	exonic	LVAN01543	nonsynonymous SNV	LVAN01543:LVAN01543:exon7:c.T785C:p.I262T,
LVANscaffold_527	13853	13853	T	C	SNP	.	999	0|1	5	0|0	6	exonic	LVAN01543	synonymous SNV	LVAN01543:LVAN01543:exon6:c.A618G:p.K206K,
LVANscaffold_527	10042	10042	G	T	SNP	.	999	0|0	6	0|1	5	exonic	LVAN01543	synonymous SNV	LVAN01543:LVAN01543:exon9:c.C1110A:p.V370V,
LVANscaffold_527	10051	10051	A	G	SNP	.	999	0|0	5	0|1	5	exonic	LVAN01543	synonymous SNV	LVAN01543:LVAN01543:exon9:c.T1101C:p.C367C,
LVANscaffold_527	10967	10967	T	A	SNP	.	999	0|0	5	0|1	5	exonic	LVAN01543	synonymous SNV	LVAN01543:LVAN01543:exon7:c.A765T:p.A255A,
LVANscaffold_527	10982	10982	T	G	SNP	.	999	0|0	6	0|1	5	exonic	LVAN01543	synonymous SNV	LVAN01543:LVAN01543:exon7:c.A750C:p.G250G,
LVANscaffold_527	10919	10919	C	T	SNP	.	999	0|1	6	1|1	6	exonic	LVAN01543	synonymous SNV	LVAN01543:LVAN01543:exon7:c.G813A:p.S271S,
LVANscaffold_527	14495	14495	A	C	SNP	.	979	0|0	5	0|1	5	intronic	LVAN01543	-	-
LVANscaffold_527	21312	21312	A	T	SNP	.	999	0|1	5	0|0	5	upstream	LVAN01543	-	-
LVANscaffold_528	486740	486740	T	C	SNP	.	999	0|1	5	0|0	5	exonic	LVAN01554	synonymous SNV	LVAN01554:LVAN01554:exon1:c.T108C:p.S36S,
LVANscaffold_528	489988	489988	G	A	SNP	.	999	0|1	5	0|0	6	exonic	LVAN01554	synonymous SNV	LVAN01554:LVAN01554:exon6:c.G768A:p.T256T,
LVANscaffold_528	490412	490412	G	A	SNP	.	969	0|1	5	0|0	6	exonic	LVAN01554	synonymous SNV	LVAN01554:LVAN01554:exon7:c.G969A:p.K323K,
LVANscaffold_528	491525	491525	C	T	SNP	.	999	0|1	5	0|0	6	exonic	LVAN01554	synonymous SNV	LVAN01554:LVAN01554:exon10:c.C1191T:p.F397F,
LVANscaffold_528	492718	492718	G	A	SNP	.	999	0|1	5	0|0	5	exonic	LVAN01554	synonymous SNV	LVAN01554:LVAN01554:exon14:c.G1863A:p.E621E,
LVANscaffold_528	492721	492721	A	G	SNP	.	999	0|1	6	0|0	5	exonic	LVAN01554	synonymous SNV	LVAN01554:LVAN01554:exon14:c.A1866G:p.E622E,
LVANscaffold_528	490934	490934	G	C	SNP	.	999	0|1	5	0|0	5	intronic	LVAN01554	-	-
LVANscaffold_528	508914	508914	C	T	SNP	.	999	0|1	5	0|0	6	downstream	LVAN01555	-	-
LVANscaffold_528	506105	506105	G	A	SNP	.	999	0|1	5	0|0	5	exonic	LVAN01555	synonymous SNV	LVAN01555:LVAN01555:exon2:c.G231A:p.L77L,
LVANscaffold_528	506330	506330	C	T	SNP	.	999	0|1	5	0|0	5	exonic	LVAN01555	synonymous SNV	LVAN01555:LVAN01555:exon3:c.C351T:p.N117N,
LVANscaffold_528	506815	506815	G	A	SNP	.	999	0|1	5	0|0	5	exonic	LVAN01555	synonymous SNV	LVAN01555:LVAN01555:exon5:c.G561A:p.T187T,
LVANscaffold_529	414235	414235	G	A	SNP	.	999	0|0	6	0|1	5	downstream	LVAN01558	-	-
LVANscaffold_529	414094	414094	G	C	SNP	.	999	0|1	5	0|0	6	intronic	LVAN01558	-	-
LVANscaffold_529	635205	635205	T	G	SNP	.	389	0|1	5	0|0	6	downstream	LVAN01564	-	-
LVANscaffold_529	639542	639542	T	C	SNP	.	999	0|0	6	0|1	5	exonic	LVAN01564	nonsynonymous SNV	LVAN01564:LVAN01564:exon6:c.A1429G:p.T477A,
LVANscaffold_529	639938	639938	G	T	SNP	.	828	0|0	6	0|1	5	exonic	LVAN01564	nonsynonymous SNV	LVAN01564:LVAN01564:exon6:c.C1033A:p.P345T,
LVANscaffold_529	639948	639948	A	C	SNP	.	822	0|0	6	0|1	5	exonic	LVAN01564	synonymous SNV	LVAN01564:LVAN01564:exon6:c.T1023G:p.S341S,
LVANscaffold_529	640704	640704	T	C	SNP	.	999	0|0	6	0|1	5	exonic	LVAN01564	synonymous SNV	LVAN01564:LVAN01564:exon4:c.A687G:p.G229G,
LVANscaffold_529	645826	645826	C	T	SNP	.	127	0|1	5	0|0	6	intronic	LVAN01564	-	-
LVANscaffold_529	645850	645850	T	A	SNP	.	252	0|1	6	0|0	6	intronic	LVAN01564	-	-
LVANscaffold_529	639505	639505	C	T	SNP	.	999	0|0	6	0|1	5	intronic	LVAN01564	-	-
LVANscaffold_529	648074	648074	G	T	SNP	.	828	0|1	5	0|0	6	exonic	LVAN01565	synonymous SNV	LVAN01565:LVAN01565:exon6:c.C666A:p.T222T,
LVANscaffold_529	647318	647318	A	C	SNP	.	460	0|0	5	0|1	5	exonic	LVAN01565	synonymous SNV	LVAN01565:LVAN01565:exon6:c.T1422G:p.G474G,
LVANscaffold_529	646798	646798	T	C	SNP	.	999	1|1	6	0|1	5	exonic	LVAN01565	nonsynonymous SNV	LVAN01565:LVAN01565:exon6:c.A1942G:p.S648G,
LVANscaffold_529	700536	700536	T	C	SNP	.	968	0|1	5	0|0	6	upstream	LVAN01566	-	-
LVANscaffold_529	700518	700518	G	A	SNP	.	633	0|0	6	0|1	5	upstream	LVAN01566	-	-
LVANscaffold_531	719046	719046	A	T	SNP	.	999	0|1	6	1|1	6	exonic	LVAN01585	nonsynonymous SNV	LVAN01585:LVAN01585:exon6:c.A779T:p.Q260L,
LVANscaffold_531	795379	795379	G	C	SNP	.	999	0|1	5	0|0	5	exonic	LVAN01589	synonymous SNV	LVAN01589:LVAN01589:exon10:c.G1233C:p.V411V,
LVANscaffold_531	983048	983048	G	A	SNP	.	999	0|0	6	0|1	6	exonic	LVAN01592	synonymous SNV	LVAN01592:LVAN01592:exon7:c.C942T:p.L314L,
LVANscaffold_531	986411	986411	G	A	SNP	.	999	0|0	5	0|1	5	exonic	LVAN01592	synonymous SNV	LVAN01592:LVAN01592:exon5:c.C573T:p.A191A,
LVANscaffold_531	989561	989561	C	T	SNP	.	999	0|0	6	0|1	5	exonic	LVAN01592	synonymous SNV	LVAN01592:LVAN01592:exon4:c.G312A:p.E104E,
LVANscaffold_531	1025911	1025911	T	A	SNP	.	999	0|1	5	0|0	5	downstream	LVAN01594	-	-
LVANscaffold_531	1035229	1035229	T	C	SNP	.	999	0|0	6	0|1	6	exonic	LVAN01594	synonymous SNV	LVAN01594:LVAN01594:exon8:c.A1191G:p.P397P,
LVANscaffold_532	12738	12738	G	A	SNP	.	938	0|0	6	0|1	5	exonic	LVAN01599	nonsynonymous SNV	LVAN01599:LVAN01599:exon3:c.G292A:p.D98N,
LVANscaffold_532	16337	16337	C	T	SNP	.	999	0|0	6	0|1	5	exonic	LVAN01599	synonymous SNV	LVAN01599:LVAN01599:exon4:c.C348T:p.S116S,
LVANscaffold_532	12732	12732	T	G	SNP	.	999	1|1	5	0|1	5	exonic	LVAN01599	nonsynonymous SNV	LVAN01599:LVAN01599:exon3:c.T286G:p.F96V,
LVANscaffold_532	51987	51987	A	C	SNP	.	999	0|0	5	0|1	5	exonic	LVAN01600	nonsynonymous SNV	LVAN01600:LVAN01600:exon4:c.A346C:p.K116Q,
LVANscaffold_533	270413	270413	C	T	SNP	.	999	0|1	5	0|0	5	exonic	LVAN01613	synonymous SNV	LVAN01613:LVAN01613:exon5:c.G543A:p.Q181Q,
LVANscaffold_534	170266	170266	C	T	SNP	.	529	0|0	6	0|1	5	downstream	LVAN01626	-	-
LVANscaffold_534	170267	170267	G	A	SNP	.	756	0|0	5	0|1	5	downstream	LVAN01626	-	-
LVANscaffold_534	170433	170433	T	G	SNP	.	999	0|0	6	0|1	6	downstream	LVAN01626	-	-
LVANscaffold_534	170223	170223	C	T	SNP	.	999	1|1	5	0|1	5	downstream	LVAN01626	-	-
LVANscaffold_534	170867	170867	C	T	SNP	.	999	1|1	6	0|1	5	downstream	LVAN01626	-	-
LVANscaffold_534	171357	171357	A	G	SNP	.	999	0|0	6	0|1	5	exonic	LVAN01626	synonymous SNV	LVAN01626:LVAN01626:exon8:c.T795C:p.A265A,
LVANscaffold_534	174291	174291	T	C	SNP	.	999	0|0	6	0|1	5	exonic	LVAN01626	synonymous SNV	LVAN01626:LVAN01626:exon3:c.A147G:p.K49K,
LVANscaffold_534	174336	174336	G	A	SNP	.	999	0|0	6	0|1	5	exonic	LVAN01626	synonymous SNV	LVAN01626:LVAN01626:exon3:c.C102T:p.T34T,
LVANscaffold_534	229512	229512	T	A	SNP	.	999	0|1	5	0|0	5	downstream	LVAN01627	-	-
LVANscaffold_534	229831	229831	T	A	SNP	.	928	0|0	6	0|1	5	downstream	LVAN01627	-	-
LVANscaffold_534	201255	201255	C	G	SNP	.	999	0|1	5	0|0	5	exonic	LVAN01627	synonymous SNV	LVAN01627:LVAN01627:exon11:c.C2097G:p.L699L,
LVANscaffold_534	221482	221482	A	G	SNP	.	999	0|1	5	0|0	5	exonic	LVAN01627	synonymous SNV	LVAN01627:LVAN01627:exon18:c.A3069G:p.L1023L,
LVANscaffold_534	184218	184218	G	A	SNP	.	809	0|0	5	0|1	5	exonic	LVAN01627	synonymous SNV	LVAN01627:LVAN01627:exon1:c.G24A:p.P8P,
LVANscaffold_534	184257	184257	T	G	SNP	.	865	0|0	6	0|1	5	exonic	LVAN01627	synonymous SNV	LVAN01627:LVAN01627:exon1:c.T63G:p.P21P,
LVANscaffold_534	202735	202735	C	T	SNP	.	999	0|0	6	0|1	5	exonic	LVAN01627	synonymous SNV	LVAN01627:LVAN01627:exon14:c.C2658T:p.D886D,
LVANscaffold_534	222860	222860	G	A	SNP	.	999	0|0	6	0|1	5	exonic	LVAN01627	synonymous SNV	LVAN01627:LVAN01627:exon20:c.G3348A:p.L1116L,
LVANscaffold_534	222881	222881	C	T	SNP	.	999	0|0	6	0|1	5	exonic	LVAN01627	synonymous SNV	LVAN01627:LVAN01627:exon20:c.C3369T:p.D1123D,
LVANscaffold_534	222887	222887	A	G	SNP	.	999	0|0	6	0|1	5	exonic	LVAN01627	synonymous SNV	LVAN01627:LVAN01627:exon20:c.A3375G:p.Q1125Q,
LVANscaffold_534	224795	224795	G	A	SNP	.	999	0|0	6	0|1	5	exonic	LVAN01627	synonymous SNV	LVAN01627:LVAN01627:exon22:c.G3756A:p.K1252K,
LVANscaffold_534	225203	225203	A	G	SNP	.	999	0|0	6	0|1	5	exonic	LVAN01627	synonymous SNV	LVAN01627:LVAN01627:exon23:c.A3921G:p.L1307L,
LVANscaffold_534	227737	227737	G	A	SNP	.	999	0|0	6	0|1	5	exonic	LVAN01627	synonymous SNV	LVAN01627:LVAN01627:exon27:c.G4461A:p.R1487R,
LVANscaffold_534	224251	224251	A	G	SNP	.	999	1|1	6	0|1	6	exonic	LVAN01627	synonymous SNV	LVAN01627:LVAN01627:exon21:c.A3561G:p.P1187P,
LVANscaffold_534	184087	184087	A	G	SNP	.	802	0|0	6	0|1	5	upstream	LVAN01627	-	-
LVANscaffold_534	184173	184173	A	G	SNP	.	743	0|0	6	0|1	5	upstream	LVAN01627	-	-
LVANscaffold_534	271800	271800	T	A	SNP	.	999	0|1	5	0|0	5	exonic	LVAN01630	synonymous SNV	LVAN01630:LVAN01630:exon12:c.T1491A:p.L497L,
LVANscaffold_534	268418	268418	G	A	SNP	.	785	0|0	5	0|1	5	exonic	LVAN01630	synonymous SNV	LVAN01630:LVAN01630:exon6:c.G600A:p.Q200Q,
LVANscaffold_534	269300	269300	G	A	SNP	.	812	0|0	5	0|1	5	exonic	LVAN01630	synonymous SNV	LVAN01630:LVAN01630:exon7:c.G780A:p.S260S,
LVANscaffold_534	271965	271965	A	G	SNP	.	312	0|0	5	0|1	5	exonic	LVAN01630	synonymous SNV	LVAN01630:LVAN01630:exon12:c.A1656G:p.T552T,
LVANscaffold_534	271968	271968	G	A	SNP	.	999	1|1	5	0|1	5	exonic	LVAN01630	synonymous SNV	LVAN01630:LVAN01630:exon12:c.G1659A:p.L553L,
LVANscaffold_534	287995	287995	C	T	SNP	.	725	0|0	6	0|1	5	exonic	LVAN01631	synonymous SNV	LVAN01631:LVAN01631:exon4:c.G1335A:p.A445A,
LVANscaffold_534	303260	303260	G	A	SNP	.	950	0|0	5	0|1	5	exonic	LVAN01632	synonymous SNV	LVAN01632:LVAN01632:exon4:c.G525A:p.E175E,
LVANscaffold_534	303984	303984	C	T	SNP	.	999	0|0	5	0|1	6	exonic	LVAN01632	synonymous SNV	LVAN01632:LVAN01632:exon5:c.C681T:p.N227N,
LVANscaffold_534	322285	322285	T	C	SNP	.	999	0|0	6	0|1	5	exonic	LVAN01633	synonymous SNV	LVAN01633:LVAN01633:exon7:c.T894C:p.V298V,
LVANscaffold_534	321327	321327	T	C	SNP	.	999	0|1	5	0|0	5	intronic	LVAN01633	-	-
LVANscaffold_534	330720	330720	C	T	SNP	.	999	0|1	5	1|1	5	exonic	LVAN01634	synonymous SNV	LVAN01634:LVAN01634:exon4:c.C420T:p.H140H,
LVANscaffold_534	331599	331599	T	G	SNP	.	358	0|1	5	0|0	6	downstream	LVAN01634,LVAN01635	-	-
LVANscaffold_534	331605	331605	T	A	SNP	.	380	0|1	5	0|0	6	downstream	LVAN01634,LVAN01635	-	-
LVANscaffold_534	330834	330834	C	T	SNP	.	999	0|1	5	1|1	5	downstream	LVAN01634,LVAN01635	-	-
LVANscaffold_534	331610	331610	C	T	SNP	.	381	0|1	5	0|0	6	exonic	LVAN01635	synonymous SNV	LVAN01635:LVAN01635:exon4:c.G576A:p.X192X,
LVANscaffold_537	173967	173967	C	A	SNP	.	984	0|0	6	0|1	5	downstream	LVAN01649	-	-
LVANscaffold_537	174130	174130	T	A	SNP	.	712	0|0	6	0|1	5	downstream	LVAN01649	-	-
LVANscaffold_537	174604	174604	A	T	SNP	.	753	0|0	6	0|1	5	downstream	LVAN01649	-	-
LVANscaffold_537	174427	174427	T	G	SNP	.	999	1|1	6	0|1	5	downstream	LVAN01649	-	-
LVANscaffold_537	175614	175614	A	G	SNP	.	874	0|0	6	0|1	5	exonic	LVAN01649	synonymous SNV	LVAN01649:LVAN01649:exon8:c.T1110C:p.T370T,
LVANscaffold_537	195272	195272	G	A	SNP	.	653	0|0	6	0|1	5	downstream	LVAN01651	-	-
LVANscaffold_537	195466	195466	A	T	SNP	.	645	0|0	5	0|1	5	downstream	LVAN01651	-	-
LVANscaffold_537	194626	194626	T	A	SNP	.	548	0|1	5	0|0	6	exonic	LVAN01651	synonymous SNV	LVAN01651:LVAN01651:exon6:c.T819A:p.V273V,
LVANscaffold_537	192015	192015	T	C	SNP	.	797	0|0	6	0|1	5	exonic	LVAN01651	nonsynonymous SNV	LVAN01651:LVAN01651:exon3:c.T445C:p.F149L,
LVANscaffold_537	192713	192713	T	C	SNP	.	999	0|0	6	0|1	5	exonic	LVAN01651	synonymous SNV	LVAN01651:LVAN01651:exon4:c.T528C:p.L176L,
LVANscaffold_537	192722	192722	A	G	SNP	.	999	0|0	6	0|1	5	exonic	LVAN01651	synonymous SNV	LVAN01651:LVAN01651:exon4:c.A537G:p.L179L,
LVANscaffold_537	195169	195169	A	C	SNP	.	474	0|0	6	0|1	5	exonic	LVAN01651	nonsynonymous SNV	LVAN01651:LVAN01651:exon7:c.A962C:p.N321T,
LVANscaffold_537	195233	195233	C	T	SNP	.	765	0|0	6	0|1	5	exonic	LVAN01651	synonymous SNV	LVAN01651:LVAN01651:exon7:c.C1026T:p.N342N,
LVANscaffold_537	232489	232489	G	A	SNP	.	999	0|1	5	0|0	6	downstream	LVAN01654	-	-
LVANscaffold_537	241340	241340	T	C	SNP	.	999	0|0	6	0|1	5	upstream	LVAN01654	-	-
LVANscaffold_537	241381	241381	A	G	SNP	.	999	0|0	6	0|1	5	upstream	LVAN01654,LVAN01655	-	-
LVANscaffold_537	246053	246053	G	A	SNP	.	700	0|0	5	0|1	5	exonic	LVAN01655	nonsynonymous SNV	LVAN01655:LVAN01655:exon6:c.G746A:p.R249Q,
LVANscaffold_537	298885	298885	G	A	SNP	.	999	0|1	5	0|0	5	exonic	LVAN01657	synonymous SNV	LVAN01657:LVAN01657:exon5:c.C771T:p.N257N,
LVANscaffold_537	292954	292954	C	T	SNP	.	999	0|0	6	0|1	5	exonic	LVAN01657	synonymous SNV	LVAN01657:LVAN01657:exon11:c.G2847A:p.E949E,
LVANscaffold_537	293053	293053	C	T	SNP	.	999	0|0	6	0|1	5	exonic	LVAN01657	synonymous SNV	LVAN01657:LVAN01657:exon11:c.G2748A:p.L916L,
LVANscaffold_537	293071	293071	A	C	SNP	.	999	0|0	6	0|1	5	exonic	LVAN01657	synonymous SNV	LVAN01657:LVAN01657:exon11:c.T2730G:p.S910S,
LVANscaffold_537	293365	293365	C	G	SNP	.	999	0|0	6	0|1	5	exonic	LVAN01657	synonymous SNV	LVAN01657:LVAN01657:exon11:c.G2436C:p.S812S,
LVANscaffold_537	294489	294489	G	A	SNP	.	999	0|0	6	0|1	5	exonic	LVAN01657	synonymous SNV	LVAN01657:LVAN01657:exon9:c.C1605T:p.F535F,
LVANscaffold_537	297675	297675	A	G	SNP	.	999	0|0	6	0|1	5	exonic	LVAN01657	synonymous SNV	LVAN01657:LVAN01657:exon7:c.T1194C:p.I398I,
LVANscaffold_537	299059	299059	G	A	SNP	.	999	0|0	6	0|1	5	exonic	LVAN01657	synonymous SNV	LVAN01657:LVAN01657:exon5:c.C597T:p.V199V,
LVANscaffold_537	299384	299384	T	C	SNP	.	999	0|0	6	0|1	5	exonic	LVAN01657	synonymous SNV	LVAN01657:LVAN01657:exon4:c.A432G:p.P144P,
LVANscaffold_537	300945	300945	C	T	SNP	.	999	0|0	6	0|1	5	exonic	LVAN01657	synonymous SNV	LVAN01657:LVAN01657:exon2:c.G156A:p.E52E,
LVANscaffold_537	311354	311354	C	T	SNP	.	999	0|0	6	0|1	5	downstream	LVAN01658	-	-
LVANscaffold_537	310250	310250	G	A	SNP	.	999	0|1	6	0|0	6	exonic	LVAN01658	synonymous SNV	LVAN01658:LVAN01658:exon5:c.G474A:p.E158E,
LVANscaffold_537	307323	307323	C	A	SNP	.	999	0|0	6	0|1	5	exonic	LVAN01658	synonymous SNV	LVAN01658:LVAN01658:exon3:c.C180A:p.P60P,
LVANscaffold_537	304375	304375	G	A	SNP	.	999	0|1	6	1|1	5	upstream	LVAN01658	-	-
LVANscaffold_537	335924	335924	G	A	SNP	.	626	0|0	6	0|1	5	exonic	LVAN01660	synonymous SNV	LVAN01660:LVAN01660:exon2:c.G666A:p.Q222Q,
LVANscaffold_537	360004	360004	C	G	SNP	.	999	0|1	5	0|0	6	exonic	LVAN01661	nonsynonymous SNV	LVAN01661:LVAN01661:exon3:c.C350G:p.P117R,
LVANscaffold_537	360007	360007	G	A	SNP	.	999	0|1	5	0|0	6	exonic	LVAN01661	nonsynonymous SNV	LVAN01661:LVAN01661:exon3:c.G353A:p.G118E,
LVANscaffold_537	366092	366092	C	T	SNP	.	131	0|1	5	0|0	5	exonic	LVAN01661	synonymous SNV	LVAN01661:LVAN01661:exon6:c.C849T:p.A283A,
LVANscaffold_537	357913	357913	C	G	SNP	.	999	0|0	6	0|1	5	exonic	LVAN01661	nonsynonymous SNV	LVAN01661:LVAN01661:exon2:c.C151G:p.R51G,
LVANscaffold_537	357927	357927	T	G	SNP	.	999	0|0	6	0|1	5	exonic	LVAN01661	synonymous SNV	LVAN01661:LVAN01661:exon2:c.T165G:p.P55P,
LVANscaffold_537	360003	360003	C	A	SNP	.	999	0|0	6	0|1	6	exonic	LVAN01661	nonsynonymous SNV	LVAN01661:LVAN01661:exon3:c.C349A:p.P117T,
LVANscaffold_537	375183	375183	A	G	SNP	.	999	0|0	6	0|1	5	exonic	LVAN01661	nonsynonymous SNV	LVAN01661:LVAN01661:exon8:c.A1525G:p.N509D,
LVANscaffold_538	158589	158589	T	C	SNP	.	999	0|1	5	0|0	6	downstream	LVAN01664	-	-
LVANscaffold_543	212283	212283	C	T	SNP	.	999	0|1	5	0|0	5	exonic	LVAN01683	synonymous SNV	LVAN01683:LVAN01683:exon3:c.C384T:p.L128L,
LVANscaffold_543	212942	212942	A	G	SNP	.	999	0|1	5	0|0	6	exonic	LVAN01683	synonymous SNV	LVAN01683:LVAN01683:exon5:c.A627G:p.A209A,
LVANscaffold_543	219520	219520	G	A	SNP	.	999	0|1	6	0|0	6	exonic	LVAN01683	synonymous SNV	LVAN01683:LVAN01683:exon11:c.G1617A:p.E539E,
LVANscaffold_543	210301	210301	T	A	SNP	.	999	1|1	5	0|1	5	upstream	LVAN01683	-	-
LVANscaffold_543	210328	210328	A	G	SNP	.	999	0|1	5	1|1	6	upstream	LVAN01683	-	-
LVANscaffold_543	225382	225382	G	A	SNP	.	999	0|1	6	0|0	5	downstream	LVAN01684	-	-
LVANscaffold_543	225483	225483	G	GGGA	Insertion	.	542	0|1	6	0|0	5	downstream	LVAN01684	-	-
LVANscaffold_543	225696	225696	A	T	SNP	.	999	0|1	5	0|0	5	downstream	LVAN01684	-	-
LVANscaffold_543	226808	226808	C	T	SNP	.	999	0|1	5	0|0	6	exonic	LVAN01684	synonymous SNV	LVAN01684:LVAN01684:exon11:c.G1308A:p.V436V,
LVANscaffold_543	261925	261925	C	T	SNP	.	670	0|0	5	0|1	5	downstream	LVAN01685	-	-
LVANscaffold_543	268859	268859	C	T	SNP	.	999	0|1	5	0|0	6	exonic	LVAN01686	synonymous SNV	LVAN01686:LVAN01686:exon1:c.C60T:p.A20A,
LVANscaffold_543	269162	269162	G	A	SNP	.	999	0|1	5	0|0	5	exonic	LVAN01686	synonymous SNV	LVAN01686:LVAN01686:exon1:c.G363A:p.T121T,
LVANscaffold_544	136367	136367	A	C	SNP	.	999	1|1	5	0|1	5	downstream	LVAN01688	-	-
LVANscaffold_544	98049	98049	G	A	SNP	.	711	0|1	5	0|0	6	exonic	LVAN01688	synonymous SNV	LVAN01688:LVAN01688:exon3:c.G159A:p.L53L,
LVANscaffold_544	131818	131818	C	T	SNP	.	982	0|1	6	0|0	6	exonic	LVAN01688	synonymous SNV	LVAN01688:LVAN01688:exon10:c.C1281T:p.A427A,
LVANscaffold_544	105357	105357	A	G	SNP	.	999	0|0	6	0|1	5	exonic	LVAN01688	synonymous SNV	LVAN01688:LVAN01688:exon5:c.A399G:p.R133R,
LVANscaffold_544	106704	106704	T	A	SNP	.	999	0|0	6	0|1	6	exonic	LVAN01688	synonymous SNV	LVAN01688:LVAN01688:exon6:c.T594A:p.P198P,
LVANscaffold_544	120491	120491	A	T	SNP	.	978	0|0	6	0|1	6	exonic	LVAN01688	synonymous SNV	LVAN01688:LVAN01688:exon7:c.A735T:p.A245A,
LVANscaffold_544	125446	125446	G	C	SNP	.	857	0|0	6	0|1	5	exonic	LVAN01688	synonymous SNV	LVAN01688:LVAN01688:exon8:c.G966C:p.L322L,
LVANscaffold_547	38648	38648	T	C	SNP	.	416	0|0	5	0|1	5	exonic	LVAN01699	synonymous SNV	LVAN01699:LVAN01699:exon1:c.T160C:p.L54L,
LVANscaffold_547	42028	42028	T	G	SNP	.	999	1|1	6	0|1	5	exonic	LVAN01699	synonymous SNV	LVAN01699:LVAN01699:exon2:c.T240G:p.L80L,
LVANscaffold_547	67207	67207	C	T	SNP	.	999	0|0	6	0|1	6	exonic	LVAN01700	synonymous SNV	LVAN01700:LVAN01700:exon5:c.C576T:p.F192F,
LVANscaffold_547	102645	102645	T	A	SNP	.	999	0|1	6	0|0	6	exonic	LVAN01701	synonymous SNV	LVAN01701:LVAN01701:exon18:c.T2793A:p.A931A,
LVANscaffold_547	76185	76185	G	A	SNP	.	999	0|0	6	0|1	6	exonic	LVAN01701	nonsynonymous SNV	LVAN01701:LVAN01701:exon1:c.G28A:p.G10S,
LVANscaffold_547	101043	101043	G	A	SNP	.	818	0|0	5	0|1	6	exonic	LVAN01701	synonymous SNV	LVAN01701:LVAN01701:exon15:c.G2244A:p.T748T,
LVANscaffold_547	100306	100306	G	A	SNP	.	999	1|1	5	0|1	6	exonic	LVAN01701	synonymous SNV	LVAN01701:LVAN01701:exon13:c.G1908A:p.P636P,
LVANscaffold_547	77798	77798	T	A	SNP	.	999	0|1	5	0|0	6	intronic	LVAN01701	-	-
LVANscaffold_547	77953	77953	G	A	SNP	.	999	0|1	5	0|0	6	intronic	LVAN01701	-	-
LVANscaffold_547	78345	78345	A	T	SNP	.	999	0|1	6	0|0	6	intronic	LVAN01701	-	-
LVANscaffold_547	78733	78733	C	T	SNP	.	999	0|1	5	0|0	6	intronic	LVAN01701	-	-
LVANscaffold_547	78823	78823	T	C	SNP	.	954	0|1	5	0|0	6	intronic	LVAN01701	-	-
LVANscaffold_547	77146	77146	G	A	SNP	.	999	0|0	6	0|1	6	intronic	LVAN01701	-	-
LVANscaffold_547	78011	78011	A	T	SNP	.	999	0|0	6	0|1	6	intronic	LVAN01701	-	-
LVANscaffold_547	78138	78138	A	G	SNP	.	999	0|0	6	0|1	6	intronic	LVAN01701	-	-
LVANscaffold_547	78435	78435	T	C	SNP	.	999	0|0	6	0|1	6	intronic	LVAN01701	-	-
LVANscaffold_547	79898	79898	A	T	SNP	.	999	0|0	6	0|1	6	intronic	LVAN01701	-	-
LVANscaffold_547	80225	80225	C	A	SNP	.	999	0|0	6	0|1	6	intronic	LVAN01701	-	-
LVANscaffold_547	80293	80293	A	T	SNP	.	999	0|0	6	0|1	6	intronic	LVAN01701	-	-
LVANscaffold_547	80301	80301	T	C	SNP	.	999	0|0	6	0|1	6	intronic	LVAN01701	-	-
LVANscaffold_547	80310	80310	A	T	SNP	.	999	0|0	6	0|1	6	intronic	LVAN01701	-	-
LVANscaffold_547	80616	80616	G	A	SNP	.	999	0|0	5	0|1	5	intronic	LVAN01701	-	-
LVANscaffold_548	282596	282596	T	C	SNP	.	999	0|1	6	0|0	6	exonic	LVAN01713	synonymous SNV	LVAN01713:LVAN01713:exon3:c.A462G:p.P154P,
LVANscaffold_549	19107	19107	G	A	SNP	.	999	0|0	6	0|1	5	downstream	LVAN01716	-	-
LVANscaffold_549	16072	16072	T	C	SNP	.	999	0|1	5	0|0	5	exonic	LVAN01716	synonymous SNV	LVAN01716:LVAN01716:exon4:c.T438C:p.C146C,
LVANscaffold_549	16314	16314	A	G	SNP	.	618	0|1	6	0|0	5	intronic	LVAN01716	-	-
LVANscaffold_549	16884	16884	G	T	SNP	.	999	0|1	5	0|0	5	intronic	LVAN01716	-	-
LVANscaffold_549	26219	26219	C	T	SNP	.	759	0|1	5	0|0	5	exonic	LVAN01717	synonymous SNV	LVAN01717:LVAN01717:exon3:c.C360T:p.G120G,
LVANscaffold_549	26734	26734	A	C	SNP	.	999	0|1	6	0|0	6	exonic	LVAN01717	nonsynonymous SNV	LVAN01717:LVAN01717:exon4:c.A427C:p.N143H,
LVANscaffold_549	32576	32576	G	A	SNP	.	999	0|1	5	0|0	5	downstream	LVAN01718	-	-
LVANscaffold_549	37643	37643	C	T	SNP	.	999	0|1	6	0|0	5	exonic	LVAN01718	synonymous SNV	LVAN01718:LVAN01718:exon13:c.G2208A:p.A736A,
LVANscaffold_549	187020	187020	C	T	SNP	.	999	0|1	5	0|0	5	downstream	LVAN01723	-	-
LVANscaffold_549	194959	194959	G	A	SNP	.	999	0|1	5	0|0	5	exonic	LVAN01723	synonymous SNV	LVAN01723:LVAN01723:exon1:c.C90T:p.G30G,
LVANscaffold_550	224290	224290	T	A	SNP	.	999	0|1	5	0|0	6	exonic	LVAN01727	synonymous SNV	LVAN01727:LVAN01727:exon4:c.T471A:p.P157P,
LVANscaffold_550	224856	224856	A	T	SNP	.	999	0|1	5	0|0	6	exonic	LVAN01727	nonsynonymous SNV	LVAN01727:LVAN01727:exon5:c.A632T:p.Y211F,
LVANscaffold_550	233055	233055	C	T	SNP	.	999	0|0	5	0|1	5	exonic	LVAN01727	synonymous SNV	LVAN01727:LVAN01727:exon9:c.C1363T:p.L455L,
LVANscaffold_550	245726	245726	T	C	SNP	.	999	0|0	5	0|1	6	exonic	LVAN01727	synonymous SNV	LVAN01727:LVAN01727:exon13:c.T1953C:p.F651F,
LVANscaffold_550	243629	243629	C	T	SNP	.	321	0|0	6	0|1	5	intronic	LVAN01727	-	-
LVANscaffold_553	24288	24288	T	C	SNP	.	924	0|1	6	0|0	6	downstream	LVAN01729	-	-
LVANscaffold_553	25538	25538	G	A	SNP	.	504	0|1	6	0|0	6	exonic	LVAN01729	synonymous SNV	LVAN01729:LVAN01729:exon3:c.C1533T:p.G511G,
LVANscaffold_556	197493	197493	G	C	SNP	.	992	0|1	5	0|0	6	exonic	LVAN01752	nonsynonymous SNV	LVAN01752:LVAN01752:exon4:c.G622C:p.E208Q,
LVANscaffold_556	433328	433328	A	G	SNP	.	999	0|1	5	1|1	6	downstream	LVAN01754	-	-
LVANscaffold_556	429681	429681	A	G	SNP	.	785	0|1	5	0|0	5	exonic	LVAN01754	nonsynonymous SNV	LVAN01754:LVAN01754:exon6:c.A1622G:p.N541S,
LVANscaffold_556	430527	430527	A	G	SNP	.	999	0|1	5	0|0	5	exonic	LVAN01754	nonsynonymous SNV	LVAN01754:LVAN01754:exon7:c.A2185G:p.I729V,
LVANscaffold_556	433191	433191	G	A	SNP	.	486	0|1	5	0|0	6	exonic	LVAN01754	synonymous SNV	LVAN01754:LVAN01754:exon9:c.G3069A:p.P1023P,
LVANscaffold_559	17495	17495	G	A	SNP	.	683	0|1	5	1|1	5	downstream	LVAN01764	-	-
LVANscaffold_559	17571	17571	G	A	SNP	.	999	0|1	5	1|1	5	downstream	LVAN01764	-	-
LVANscaffold_559	17763	17763	G	A	SNP	.	999	0|1	6	1|1	5	downstream	LVAN01764	-	-
LVANscaffold_559	163684	163684	G	A	SNP	.	999	0|1	5	0|0	6	exonic	LVAN01767	synonymous SNV	LVAN01767:LVAN01767:exon24:c.C3657T:p.G1219G,
LVANscaffold_559	163807	163807	G	A	SNP	.	999	0|1	5	0|0	6	exonic	LVAN01767	synonymous SNV	LVAN01767:LVAN01767:exon24:c.C3534T:p.T1178T,
LVANscaffold_559	176202	176202	G	A	SNP	.	999	0|1	5	0|0	6	exonic	LVAN01767	synonymous SNV	LVAN01767:LVAN01767:exon11:c.C1350T:p.L450L,
LVANscaffold_559	194706	194706	T	C	SNP	.	999	0|1	5	0|0	6	exonic	LVAN01768	nonsynonymous SNV	LVAN01768:LVAN01768:exon5:c.A1094G:p.N365S,
LVANscaffold_559	197527	197527	G	T	SNP	.	999	0|1	5	0|0	6	exonic	LVAN01768	nonsynonymous SNV	LVAN01768:LVAN01768:exon3:c.C701A:p.P234Q,
LVANscaffold_559	197638	197638	G	A	SNP	.	999	0|1	5	0|0	6	exonic	LVAN01768	nonsynonymous SNV	LVAN01768:LVAN01768:exon3:c.C590T:p.A197V,
LVANscaffold_559	307378	307378	G	T	SNP	.	999	0|1	5	0|0	6	exonic	LVAN01771	synonymous SNV	LVAN01771:LVAN01771:exon7:c.C1407A:p.I469I,
LVANscaffold_559	354164	354164	C	A	SNP	.	823	0|1	5	0|0	5	downstream	LVAN01773	-	-
LVANscaffold_559	429038	429038	G	A	SNP	.	999	0|1	5	0|0	6	exonic	LVAN01774	synonymous SNV	LVAN01774:LVAN01774:exon5:c.C567T:p.G189G,
LVANscaffold_559	444733	444733	C	T	SNP	.	934	0|1	5	0|0	6	exonic	LVAN01776	synonymous SNV	LVAN01776:LVAN01776:exon2:c.C141T:p.Y47Y,
LVANscaffold_559	465284	465284	T	C	SNP	.	999	0|1	6	1|1	6	exonic	LVAN01777	synonymous SNV	LVAN01777:LVAN01777:exon2:c.A168G:p.A56A,
LVANscaffold_561	161720	161720	C	T	SNP	.	999	0|1	5	0|0	6	exonic	LVAN01784	synonymous SNV	LVAN01784:LVAN01784:exon2:c.C154T:p.L52L,
LVANscaffold_561	167412	167412	C	T	SNP	.	999	0|1	5	0|0	6	exonic	LVAN01784	synonymous SNV	LVAN01784:LVAN01784:exon3:c.C234T:p.N78N,
LVANscaffold_561	167484	167484	G	A	SNP	.	999	0|1	5	0|0	6	exonic	LVAN01784	synonymous SNV	LVAN01784:LVAN01784:exon3:c.G306A:p.Q102Q,
LVANscaffold_561	167940	167940	G	A	SNP	.	999	0|1	5	0|0	6	exonic	LVAN01784	nonsynonymous SNV	LVAN01784:LVAN01784:exon4:c.G415A:p.V139I,
LVANscaffold_561	168318	168318	C	T	SNP	.	999	0|1	5	0|0	6	exonic	LVAN01784	synonymous SNV	LVAN01784:LVAN01784:exon5:c.C525T:p.I175I,
LVANscaffold_561	168855	168855	G	A	SNP	.	999	0|1	5	0|0	6	exonic	LVAN01784	synonymous SNV	LVAN01784:LVAN01784:exon6:c.G708A:p.A236A,
LVANscaffold_561	169159	169159	C	T	SNP	.	999	0|1	5	1|1	6	exonic	LVAN01784	synonymous SNV	LVAN01784:LVAN01784:exon7:c.C759T:p.D253D,
LVANscaffold_561	169183	169183	T	C	SNP	.	999	0|1	6	1|1	6	exonic	LVAN01784	synonymous SNV	LVAN01784:LVAN01784:exon7:c.T783C:p.D261D,
LVANscaffold_561	181374	181374	G	A	SNP	.	937	0|1	5	0|0	5	exonic	LVAN01785	synonymous SNV	LVAN01785:LVAN01785:exon1:c.C1017T:p.A339A,
LVANscaffold_561	181506	181506	C	T	SNP	.	941	0|1	5	0|0	6	exonic	LVAN01785	synonymous SNV	LVAN01785:LVAN01785:exon1:c.G885A:p.T295T,
LVANscaffold_561	181731	181731	G	C	SNP	.	782	0|1	5	0|0	6	exonic	LVAN01785	synonymous SNV	LVAN01785:LVAN01785:exon1:c.C660G:p.G220G,
LVANscaffold_561	182268	182268	G	A	SNP	.	999	0|1	5	0|0	5	exonic	LVAN01785	synonymous SNV	LVAN01785:LVAN01785:exon1:c.C123T:p.S41S,
LVANscaffold_561	757016	757016	G	A	SNP	.	999	0|1	5	0|0	6	downstream	LVAN01793	-	-
LVANscaffold_561	757178	757178	A	G	SNP	.	999	0|1	5	0|0	6	downstream	LVAN01793	-	-
LVANscaffold_561	756863	756863	T	C	SNP	.	999	0|1	5	0|0	6	exonic	LVAN01793	synonymous SNV	LVAN01793:LVAN01793:exon9:c.T1425C:p.F475F,
LVANscaffold_561	756995	756995	G	A	SNP	.	999	0|1	5	0|0	6	exonic	LVAN01793	synonymous SNV	LVAN01793:LVAN01793:exon9:c.G1557A:p.V519V,
LVANscaffold_561	752035	752035	C	T	SNP	.	999	0|0	6	0|1	5	exonic	LVAN01793	synonymous SNV	LVAN01793:LVAN01793:exon3:c.C567T:p.L189L,
LVANscaffold_562	138391	138391	G	A	SNP	.	999	0|1	5	0|0	6	intronic	LVAN01796	-	-
LVANscaffold_562	138804	138804	G	A	SNP	.	326	0|0	6	0|1	5	intronic	LVAN01796	-	-
LVANscaffold_567	205763	205763	C	T	SNP	.	466	0|0	6	0|1	5	exonic	LVAN01822	nonsynonymous SNV	LVAN01822:LVAN01822:exon3:c.C250T:p.R84C,
LVANscaffold_567	205832	205832	G	A	SNP	.	999	0|0	6	0|1	5	exonic	LVAN01822	nonsynonymous SNV	LVAN01822:LVAN01822:exon3:c.G319A:p.A107T,
LVANscaffold_567	205874	205874	C	T	SNP	.	999	0|1	5	0|0	5	downstream	LVAN01822,LVAN01823	-	-
LVANscaffold_568	301870	301870	C	T	SNP	.	889	0|1	5	0|0	5	downstream	LVAN01839	-	-
LVANscaffold_568	302231	302231	A	T	SNP	.	999	0|1	5	0|0	6	exonic	LVAN01839	synonymous SNV	LVAN01839:LVAN01839:exon4:c.T1233A:p.P411P,
LVANscaffold_568	303665	303665	G	A	SNP	.	999	0|0	6	0|1	5	exonic	LVAN01839	nonsynonymous SNV	LVAN01839:LVAN01839:exon2:c.C178T:p.R60C,
LVANscaffold_568	311873	311873	C	T	SNP	.	999	0|1	6	0|0	6	downstream	LVAN01840	-	-
LVANscaffold_568	311874	311874	T	A	SNP	.	999	0|1	6	0|0	6	downstream	LVAN01840	-	-
LVANscaffold_568	311982	311982	A	G	SNP	.	999	0|1	6	0|0	6	downstream	LVAN01840	-	-
LVANscaffold_568	312077	312077	A	G	SNP	.	868	0|1	6	0|0	6	downstream	LVAN01840	-	-
LVANscaffold_568	312085	312085	T	C	SNP	.	807	0|1	6	0|0	6	downstream	LVAN01840	-	-
LVANscaffold_568	311928	311928	A	T	SNP	.	999	0|0	6	0|1	5	downstream	LVAN01840	-	-
LVANscaffold_568	312101	312101	C	G	SNP	.	999	0|0	6	0|1	5	downstream	LVAN01840	-	-
LVANscaffold_568	318267	318267	G	A	SNP	.	999	0|1	5	0|0	6	downstream	LVAN01841	-	-
LVANscaffold_568	324662	324662	G	A	SNP	.	999	0|1	5	0|0	6	exonic	LVAN01841	synonymous SNV	LVAN01841:LVAN01841:exon8:c.C1005T:p.I335I,
LVANscaffold_568	325498	325498	G	A	SNP	.	999	0|1	6	0|0	6	exonic	LVAN01841	synonymous SNV	LVAN01841:LVAN01841:exon7:c.C861T:p.S287S,
LVANscaffold_568	342250	342250	G	A	SNP	.	999	0|1	5	0|0	6	exonic	LVAN01841	synonymous SNV	LVAN01841:LVAN01841:exon4:c.C447T:p.L149L,
LVANscaffold_568	323275	323275	A	G	SNP	.	999	0|0	6	0|1	5	exonic	LVAN01841	synonymous SNV	LVAN01841:LVAN01841:exon11:c.T1557C:p.T519T,
LVANscaffold_568	323983	323983	C	T	SNP	.	999	0|0	6	0|1	5	exonic	LVAN01841	synonymous SNV	LVAN01841:LVAN01841:exon9:c.G1314A:p.V438V,
LVANscaffold_568	390005	390005	T	C	SNP	.	999	0|1	6	0|0	6	downstream	LVAN01842	-	-
LVANscaffold_568	390071	390071	C	T	SNP	.	999	0|1	5	0|0	6	downstream	LVAN01842	-	-
LVANscaffold_568	390126	390126	G	A	SNP	.	769	0|1	5	0|0	6	downstream	LVAN01842	-	-
LVANscaffold_568	389963	389963	G	A	SNP	.	999	0|0	6	0|1	5	downstream	LVAN01842	-	-
LVANscaffold_568	389977	389977	T	G	SNP	.	999	0|0	6	0|1	5	downstream	LVAN01842	-	-
LVANscaffold_568	386989	386989	T	C	SNP	.	999	0|1	5	1|1	6	exonic	LVAN01842	synonymous SNV	LVAN01842:LVAN01842:exon2:c.T99C:p.A33A,
LVANscaffold_568	387007	387007	A	G	SNP	.	999	0|1	5	1|1	6	exonic	LVAN01842	synonymous SNV	LVAN01842:LVAN01842:exon2:c.A117G:p.T39T,
LVANscaffold_568	384312	384312	A	G	SNP	.	934	0|1	5	0|0	6	upstream	LVAN01842	-	-
LVANscaffold_568	483259	483259	C	A	SNP	.	999	0|1	6	0|0	6	exonic	LVAN01844	nonsynonymous SNV	LVAN01844:LVAN01844:exon7:c.C720A:p.D240E,
LVANscaffold_568	483256	483256	A	T	SNP	.	999	0|1	6	0|0	6	splicing	LVAN01844(LVAN01844:exon7:c.719-2A>T)	-	-
LVANscaffold_568	484562	484562	C	T	SNP	.	332	0|0	6	0|1	5	downstream	LVAN01845	-	-
LVANscaffold_569	271451	271451	T	C	SNP	.	999	0|1	5	0|0	5	downstream	LVAN01851	-	-
LVANscaffold_569	271784	271784	C	A	SNP	.	999	0|1	5	0|0	5	exonic	LVAN01851	synonymous SNV	LVAN01851:LVAN01851:exon8:c.G1617T:p.S539S,
LVANscaffold_569	277129	277129	C	T	SNP	.	999	0|1	6	0|0	5	exonic	LVAN01851	synonymous SNV	LVAN01851:LVAN01851:exon2:c.G621A:p.P207P,
LVANscaffold_569	281274	281274	G	A	SNP	.	999	0|0	5	0|1	5	exonic	LVAN01851	synonymous SNV	LVAN01851:LVAN01851:exon1:c.C225T:p.D75D,
LVANscaffold_569	308010	308010	C	T	SNP	.	391	0|0	6	0|1	5	exonic	LVAN01852	synonymous SNV	LVAN01852:LVAN01852:exon1:c.G153A:p.L51L,
LVANscaffold_577	350426	350426	C	T	SNP	.	999	0|0	6	0|1	5	exonic	LVAN01870	synonymous SNV	LVAN01870:LVAN01870:exon2:c.G612A:p.A204A,
LVANscaffold_577	534606	534606	C	A	SNP	.	999	0|1	5	0|0	5	exonic	LVAN01874	synonymous SNV	LVAN01874:LVAN01874:exon5:c.C3615A:p.L1205L,
LVANscaffold_577	535280	535280	T	A	SNP	.	999	0|1	5	0|0	5	exonic	LVAN01874	synonymous SNV	LVAN01874:LVAN01874:exon6:c.T4137A:p.L1379L,
LVANscaffold_577	530788	530788	C	A	SNP	.	999	0|0	6	0|1	5	exonic	LVAN01874	synonymous SNV	LVAN01874:LVAN01874:exon2:c.C996A:p.T332T,
LVANscaffold_577	534660	534660	G	A	SNP	.	999	0|0	6	0|1	5	exonic	LVAN01874	synonymous SNV	LVAN01874:LVAN01874:exon5:c.G3669A:p.K1223K,
LVANscaffold_577	536373	536373	C	T	SNP	.	999	0|1	5	0|0	5	intronic	LVAN01874	-	-
LVANscaffold_578	107869	107869	G	A	SNP	.	960	0|1	6	0|0	5	exonic	LVAN01876	synonymous SNV	LVAN01876:LVAN01876:exon4:c.C592T:p.L198L,
LVANscaffold_585	173017	173017	G	T	SNP	.	583	0|1	5	0|0	6	downstream	LVAN01923	-	-
LVANscaffold_585	173930	173930	A	G	SNP	.	999	0|1	5	0|0	6	exonic	LVAN01923	synonymous SNV	LVAN01923:LVAN01923:exon5:c.T1959C:p.C653C,
LVANscaffold_585	178037	178037	T	C	SNP	.	999	0|1	5	1|1	5	exonic	LVAN01923	nonsynonymous SNV	LVAN01923:LVAN01923:exon1:c.A982G:p.T328A,
LVANscaffold_585	178290	178290	T	C	SNP	.	999	0|1	5	1|1	5	exonic	LVAN01923	synonymous SNV	LVAN01923:LVAN01923:exon1:c.A729G:p.R243R,
LVANscaffold_585	178922	178922	T	C	SNP	.	999	0|1	5	1|1	5	exonic	LVAN01923	nonsynonymous SNV	LVAN01923:LVAN01923:exon1:c.A97G:p.T33A,
LVANscaffold_585	179037	179037	T	G	SNP	.	999	0|1	5	1|1	5	upstream	LVAN01923	-	-
LVANscaffold_585	179122	179122	A	G	SNP	.	999	0|1	5	1|1	5	upstream	LVAN01923	-	-
LVANscaffold_585	179198	179198	T	C	SNP	.	999	0|1	5	1|1	5	upstream	LVAN01923	-	-
LVANscaffold_585	179216	179216	A	G	SNP	.	999	0|1	5	1|1	5	upstream	LVAN01923	-	-
LVANscaffold_585	194586	194586	G	C	SNP	.	999	0|1	6	1|1	6	upstream	LVAN01924	-	-
LVANscaffold_585	220187	220187	G	A	SNP	.	999	0|1	6	0|0	6	downstream	LVAN01926	-	-
LVANscaffold_585	707047	707047	C	T	SNP	.	909	0|1	5	0|0	5	downstream	LVAN01930	-	-
LVANscaffold_585	707691	707691	C	G	SNP	.	999	0|1	5	0|0	6	downstream	LVAN01930	-	-
LVANscaffold_585	707802	707802	T	C	SNP	.	999	0|1	5	1|1	5	downstream	LVAN01930	-	-
LVANscaffold_585	715221	715221	C	A	SNP	.	999	0|1	6	0|0	6	upstream	LVAN01930	-	-
LVANscaffold_585	715453	715453	G	A	SNP	.	434	0|1	5	0|0	5	upstream	LVAN01930	-	-
LVANscaffold_585	1027451	1027451	C	T	SNP	.	999	0|1	5	0|0	6	exonic	LVAN01936	synonymous SNV	LVAN01936:LVAN01936:exon8:c.G1269A:p.A423A,
LVANscaffold_585	1030528	1030528	G	A	SNP	.	999	0|1	5	1|1	6	exonic	LVAN01936	synonymous SNV	LVAN01936:LVAN01936:exon6:c.C1023T:p.S341S,
LVANscaffold_585	1040065	1040065	T	G	SNP	.	999	0|1	5	0|0	6	exonic	LVAN01937	synonymous SNV	LVAN01937:LVAN01937:exon11:c.A1686C:p.S562S,
LVANscaffold_585	1046009	1046009	T	C	SNP	.	999	0|1	5	0|0	6	exonic	LVAN01937	nonsynonymous SNV	LVAN01937:LVAN01937:exon3:c.A331G:p.T111A,
LVANscaffold_585	1046013	1046013	T	C	SNP	.	999	0|1	5	0|0	6	exonic	LVAN01937	nonsynonymous SNV	LVAN01937:LVAN01937:exon3:c.A327G:p.I109M,
LVANscaffold_585	1046387	1046387	C	G	SNP	.	999	0|1	5	0|0	6	exonic	LVAN01937	nonsynonymous SNV	LVAN01937:LVAN01937:exon2:c.G245C:p.G82A,
LVANscaffold_585	1046329	1046329	G	A	SNP	.	999	0|1	5	1|1	6	exonic	LVAN01937	synonymous SNV	LVAN01937:LVAN01937:exon2:c.C303T:p.N101N,
LVANscaffold_585	1053231	1053231	G	T	SNP	.	999	0|1	5	0|0	6	downstream	LVAN01938	-	-
LVANscaffold_585	1053874	1053874	T	C	SNP	.	999	0|1	5	0|0	6	exonic	LVAN01938	nonsynonymous SNV	LVAN01938:LVAN01938:exon9:c.A2203G:p.K735E,
LVANscaffold_585	1057063	1057063	G	A	SNP	.	999	0|1	5	0|0	6	exonic	LVAN01938	synonymous SNV	LVAN01938:LVAN01938:exon7:c.C1200T:p.Y400Y,
LVANscaffold_585	1096882	1096882	A	G	SNP	.	999	0|1	5	0|0	6	downstream	LVAN01939	-	-
LVANscaffold_585	1097273	1097273	T	C	SNP	.	999	0|1	5	0|0	5	downstream	LVAN01939	-	-
LVANscaffold_586	248115	248115	C	T	SNP	.	999	0|1	5	0|0	5	exonic	LVAN01943	nonsynonymous SNV	LVAN01943:LVAN01943:exon5:c.C299T:p.T100I,
LVANscaffold_586	248148	248148	C	T	SNP	.	999	0|1	5	0|0	5	exonic	LVAN01943	nonsynonymous SNV	LVAN01943:LVAN01943:exon5:c.C332T:p.T111I,
LVANscaffold_586	252462	252462	C	T	SNP	.	999	0|1	5	0|0	5	exonic	LVAN01943	synonymous SNV	LVAN01943:LVAN01943:exon7:c.C582T:p.G194G,
LVANscaffold_586	251566	251566	G	C	SNP	.	999	0|1	5	1|1	5	exonic	LVAN01943	synonymous SNV	LVAN01943:LVAN01943:exon6:c.G519C:p.S173S,
LVANscaffold_587	605113	605113	A	G	SNP	.	999	0|1	6	0|0	5	exonic	LVAN01954	synonymous SNV	LVAN01954:LVAN01954:exon2:c.T438C:p.V146V,
LVANscaffold_587	605129	605129	G	A	SNP	.	999	0|1	6	0|0	5	exonic	LVAN01954	nonsynonymous SNV	LVAN01954:LVAN01954:exon2:c.C422T:p.S141F,
LVANscaffold_587	605911	605911	G	A	SNP	.	999	0|1	5	0|0	5	upstream	LVAN01954	-	-
LVANscaffold_587	728981	728981	A	G	SNP	.	999	0|1	5	1|1	5	downstream	LVAN01957	-	-
LVANscaffold_587	724927	724927	A	T	SNP	.	999	0|1	5	0|0	5	exonic	LVAN01957	synonymous SNV	LVAN01957:LVAN01957:exon7:c.A1125T:p.T375T,
LVANscaffold_587	725879	725879	A	G	SNP	.	999	0|1	5	0|0	6	exonic	LVAN01957	synonymous SNV	LVAN01957:LVAN01957:exon8:c.A1482G:p.G494G,
LVANscaffold_587	721804	721804	T	G	SNP	.	999	0|1	5	1|1	5	exonic	LVAN01957	synonymous SNV	LVAN01957:LVAN01957:exon2:c.T120G:p.G40G,
LVANscaffold_587	724645	724645	T	G	SNP	.	999	0|1	6	1|1	5	exonic	LVAN01957	synonymous SNV	LVAN01957:LVAN01957:exon7:c.T843G:p.L281L,
LVANscaffold_587	727045	727045	G	A	SNP	.	999	0|1	5	1|1	6	exonic	LVAN01957	synonymous SNV	LVAN01957:LVAN01957:exon11:c.G2061A:p.L687L,
LVANscaffold_587	728729	728729	T	C	SNP	.	999	0|1	5	1|1	6	exonic	LVAN01957	synonymous SNV	LVAN01957:LVAN01957:exon13:c.T2340C:p.D780D,
LVANscaffold_587	722174	722174	T	C	SNP	.	999	0|1	5	1|1	6	intronic	LVAN01957	-	-
LVANscaffold_588	77002	77002	G	A	SNP	.	720	0|0	5	0|1	5	downstream	LVAN01963	-	-
LVANscaffold_588	80658	80658	G	A	SNP	.	999	0|1	6	0|0	5	exonic	LVAN01963	synonymous SNV	LVAN01963:LVAN01963:exon1:c.C138T:p.Y46Y,
LVANscaffold_588	78143	78143	G	T	SNP	.	999	0|0	6	0|1	5	exonic	LVAN01963	synonymous SNV	LVAN01963:LVAN01963:exon3:c.C424A:p.R142R,
LVANscaffold_588	97327	97327	T	C	SNP	.	222	0|1	5	0|0	6	downstream	LVAN01964	-	-
LVANscaffold_588	96605	96605	C	A	SNP	.	999	0|0	5	0|1	5	downstream	LVAN01964	-	-
LVANscaffold_588	97041	97041	A	G	SNP	.	999	0|0	5	0|1	6	downstream	LVAN01964	-	-
LVANscaffold_588	94387	94387	C	T	SNP	.	549	0|1	5	0|0	6	exonic	LVAN01964	synonymous SNV	LVAN01964:LVAN01964:exon5:c.C1149T:p.F383F,
LVANscaffold_591	35119	35119	T	G	SNP	.	999	0|1	5	0|0	5	exonic	LVAN01976	nonsynonymous SNV	LVAN01976:LVAN01976:exon7:c.A704C:p.N235T,
LVANscaffold_591	34638	34638	T	C	SNP	.	999	0|0	6	0|1	5	exonic	LVAN01976	synonymous SNV	LVAN01976:LVAN01976:exon8:c.A945G:p.L315L,
LVANscaffold_591	49986	49986	A	T	SNP	.	999	0|0	5	0|1	5	upstream	LVAN01976	-	-
LVANscaffold_591	49987	49987	A	T	SNP	.	999	0|0	5	0|1	5	upstream	LVAN01976	-	-
LVANscaffold_591	98735	98735	T	C	SNP	.	999	0|0	6	0|1	5	exonic	LVAN01977	synonymous SNV	LVAN01977:LVAN01977:exon3:c.T210C:p.G70G,
LVANscaffold_591	129075	129075	C	T	SNP	.	256	0|0	5	0|1	5	exonic	LVAN01978	synonymous SNV	LVAN01978:LVAN01978:exon1:c.C105T:p.L35L,
LVANscaffold_591	242980	242980	G	A	SNP	.	999	0|0	6	0|1	6	exonic	LVAN01981	synonymous SNV	LVAN01981:LVAN01981:exon10:c.C1198T:p.L400L,
LVANscaffold_591	258557	258557	A	T	SNP	.	616	0|1	5	0|0	6	intronic	LVAN01981	-	-
LVANscaffold_591	266509	266509	T	C	SNP	.	999	0|1	5	0|0	5	intronic	LVAN01981	-	-
LVANscaffold_591	258143	258143	T	C	SNP	.	984	0|0	6	0|1	5	intronic	LVAN01981	-	-
LVANscaffold_591	258155	258155	C	T	SNP	.	983	0|0	6	0|1	5	intronic	LVAN01981	-	-
LVANscaffold_591	266015	266015	C	T	SNP	.	999	0|0	5	0|1	6	intronic	LVAN01981	-	-
LVANscaffold_591	415175	415175	C	G	SNP	.	595	0|0	6	0|1	5	downstream	LVAN01983	-	-
LVANscaffold_591	437496	437496	C	T	SNP	.	999	0|1	5	0|0	6	exonic	LVAN01984	synonymous SNV	LVAN01984:LVAN01984:exon2:c.C333T:p.Y111Y,
LVANscaffold_591	848005	848005	A	C	SNP	.	999	0|0	6	0|1	6	downstream	LVAN01998	-	-
LVANscaffold_591	848614	848614	A	T	SNP	.	999	0|0	6	0|1	5	downstream	LVAN01998	-	-
LVANscaffold_591	847791	847791	C	A	SNP	.	999	0|0	6	0|1	6	exonic	LVAN01998	synonymous SNV	LVAN01998:LVAN01998:exon6:c.C630A:p.P210P,
LVANscaffold_591	847805	847805	C	A	SNP	.	999	0|0	6	0|1	6	exonic	LVAN01998	stopgain	LVAN01998:LVAN01998:exon6:c.C644A:p.S215X,
LVANscaffold_591	847060	847060	T	C	SNP	.	999	0|1	5	0|0	6	intronic	LVAN01998	-	-
LVANscaffold_591	847069	847069	T	C	SNP	.	999	0|1	5	0|0	6	intronic	LVAN01998	-	-
LVANscaffold_591	847511	847511	C	T	SNP	.	999	0|1	5	0|0	5	intronic	LVAN01998	-	-
LVANscaffold_591	847308	847308	G	A	SNP	.	999	0|0	6	0|1	6	intronic	LVAN01998	-	-
LVANscaffold_591	847033	847033	G	A	SNP	.	999	0|1	5	1|1	5	intronic	LVAN01998	-	-
LVANscaffold_591	847120	847120	G	A	SNP	.	999	0|1	5	1|1	6	intronic	LVAN01998	-	-
LVANscaffold_591	862046	862046	C	T	SNP	.	999	0|1	6	0|0	6	downstream	LVAN01999	-	-
LVANscaffold_591	862125	862125	C	A	SNP	.	999	0|1	5	0|0	6	downstream	LVAN01999	-	-
LVANscaffold_591	862158	862158	A	G	SNP	.	999	0|0	6	0|1	5	downstream	LVAN01999	-	-
LVANscaffold_591	861102	861102	T	C	SNP	.	916	0|1	5	0|0	6	exonic	LVAN01999	synonymous SNV	LVAN01999:LVAN01999:exon4:c.T570C:p.L190L,
LVANscaffold_591	861192	861192	C	T	SNP	.	999	0|1	5	0|0	5	exonic	LVAN01999	synonymous SNV	LVAN01999:LVAN01999:exon4:c.C660T:p.Y220Y,
LVANscaffold_591	878560	878560	C	T	SNP	.	821	0|1	5	0|0	6	exonic	LVAN02000	synonymous SNV	LVAN02000:LVAN02000:exon4:c.G477A:p.V159V,
LVANscaffold_591	877056	877056	A	G	SNP	.	835	0|0	6	0|1	5	exonic	LVAN02000	synonymous SNV	LVAN02000:LVAN02000:exon5:c.T732C:p.L244L,
LVANscaffold_591	877071	877071	T	C	SNP	.	826	0|0	6	0|1	5	exonic	LVAN02000	synonymous SNV	LVAN02000:LVAN02000:exon5:c.A717G:p.E239E,
LVANscaffold_591	881910	881910	A	G	SNP	.	999	0|0	6	0|1	5	exonic	LVAN02000	synonymous SNV	LVAN02000:LVAN02000:exon2:c.T306C:p.S102S,
LVANscaffold_591	876132	876132	C	T	SNP	.	999	0|0	6	0|1	5	intronic	LVAN02000	-	-
LVANscaffold_591	876189	876189	A	G	SNP	.	999	0|0	6	0|1	6	intronic	LVAN02000	-	-
LVANscaffold_591	988998	988998	A	C	SNP	.	999	1|1	5	0|1	6	exonic	LVAN02006	nonsynonymous SNV	LVAN02006:LVAN02006:exon4:c.A383C:p.E128A,
LVANscaffold_591	1010572	1010572	G	A	SNP	.	999	0|1	5	0|0	5	downstream	LVAN02007	-	-
LVANscaffold_591	1007530	1007530	C	T	SNP	.	999	0|1	5	0|0	5	exonic	LVAN02007	synonymous SNV	LVAN02007:LVAN02007:exon2:c.C303T:p.I101I,
LVANscaffold_591	1010023	1010023	C	A	SNP	.	999	0|1	5	0|0	5	exonic	LVAN02007	synonymous SNV	LVAN02007:LVAN02007:exon5:c.C874A:p.R292R,
LVANscaffold_591	1027661	1027661	G	A	SNP	.	999	0|1	5	0|0	5	exonic	LVAN02008	synonymous SNV	LVAN02008:LVAN02008:exon9:c.G1446A:p.L482L,
LVANscaffold_591	1028262	1028262	G	A	SNP	.	999	0|1	5	0|0	5	exonic	LVAN02008	synonymous SNV	LVAN02008:LVAN02008:exon10:c.G1653A:p.R551R,
LVANscaffold_591	1034792	1034792	C	T	SNP	.	985	0|1	5	0|0	5	exonic	LVAN02008	synonymous SNV	LVAN02008:LVAN02008:exon16:c.C2481T:p.S827S,
LVANscaffold_591	1025432	1025432	C	T	SNP	.	999	0|0	5	0|1	5	exonic	LVAN02008	synonymous SNV	LVAN02008:LVAN02008:exon8:c.C1230T:p.N410N,
LVANscaffold_591	1027637	1027637	G	A	SNP	.	999	0|0	6	0|1	6	exonic	LVAN02008	synonymous SNV	LVAN02008:LVAN02008:exon9:c.G1422A:p.V474V,
LVANscaffold_591	1027733	1027733	G	A	SNP	.	999	0|0	6	0|1	6	exonic	LVAN02008	synonymous SNV	LVAN02008:LVAN02008:exon9:c.G1518A:p.S506S,
LVANscaffold_591	1028293	1028293	C	T	SNP	.	999	0|0	6	0|1	5	exonic	LVAN02008	nonsynonymous SNV	LVAN02008:LVAN02008:exon10:c.C1684T:p.L562F,
LVANscaffold_591	1034456	1034456	G	C	SNP	.	999	0|0	6	0|1	5	exonic	LVAN02008	synonymous SNV	LVAN02008:LVAN02008:exon15:c.G2304C:p.V768V,
LVANscaffold_591	1034546	1034546	C	T	SNP	.	999	0|0	6	0|1	5	exonic	LVAN02008	synonymous SNV	LVAN02008:LVAN02008:exon15:c.C2394T:p.I798I,
LVANscaffold_591	1034810	1034810	G	A	SNP	.	999	0|0	6	0|1	5	exonic	LVAN02008	synonymous SNV	LVAN02008:LVAN02008:exon16:c.G2499A:p.T833T,
LVANscaffold_591	1034863	1034863	A	G	SNP	.	999	0|0	5	0|1	5	exonic	LVAN02008	nonsynonymous SNV	LVAN02008:LVAN02008:exon16:c.A2552G:p.K851R,
LVANscaffold_591	1035678	1035678	G	A	SNP	.	999	0|1	5	0|0	5	intronic	LVAN02008	-	-
LVANscaffold_591	1035768	1035768	C	T	SNP	.	948	0|1	5	0|0	5	intronic	LVAN02008	-	-
LVANscaffold_591	1035874	1035874	A	T	SNP	.	686	0|1	5	0|0	5	intronic	LVAN02008	-	-
LVANscaffold_591	1025555	1025555	T	C	SNP	.	999	0|0	5	0|1	5	intronic	LVAN02008	-	-
LVANscaffold_591	1035519	1035519	G	A	SNP	.	642	0|0	6	0|1	5	intronic	LVAN02008	-	-
LVANscaffold_591	1036517	1036517	A	G	SNP	.	999	0|0	6	0|1	5	intronic	LVAN02008	-	-
LVANscaffold_591	1131069	1131069	G	C	SNP	.	382	0|1	5	0|0	6	downstream	LVAN02011	-	-
LVANscaffold_596	116344	116344	C	A	SNP	.	355	0|1	5	0|0	6	exonic	LVAN02023	nonsynonymous SNV	LVAN02023:LVAN02023:exon6:c.G863T:p.S288I,
LVANscaffold_596	137337	137337	A	T	SNP	.	999	0|1	5	0|0	5	downstream	LVAN02024	-	-
LVANscaffold_596	199166	199166	A	G	SNP	.	930	0|1	5	0|0	5	downstream	LVAN02027	-	-
LVANscaffold_596	204983	204983	C	T	SNP	.	999	0|1	5	0|0	5	exonic	LVAN02027	synonymous SNV	LVAN02027:LVAN02027:exon20:c.G3546A:p.A1182A,
LVANscaffold_597	191442	191442	T	A	SNP	.	999	0|1	5	0|0	6	downstream	LVAN02035	-	-
LVANscaffold_597	191582	191582	T	A	SNP	.	999	0|1	6	0|0	6	downstream	LVAN02035	-	-
LVANscaffold_597	191590	191590	G	A	SNP	.	999	0|1	6	0|0	6	downstream	LVAN02035	-	-
LVANscaffold_597	191711	191711	A	G	SNP	.	640	0|1	6	0|0	6	downstream	LVAN02035	-	-
LVANscaffold_597	185217	185217	G	T	SNP	.	999	0|1	5	0|0	6	exonic	LVAN02035	synonymous SNV	LVAN02035:LVAN02035:exon2:c.G75T:p.L25L,
LVANscaffold_597	187118	187118	A	G	SNP	.	999	0|1	5	0|0	5	exonic	LVAN02035	synonymous SNV	LVAN02035:LVAN02035:exon4:c.A327G:p.E109E,
LVANscaffold_597	188553	188553	C	T	SNP	.	999	0|1	6	0|0	6	exonic	LVAN02035	synonymous SNV	LVAN02035:LVAN02035:exon6:c.C654T:p.Y218Y,
LVANscaffold_597	189384	189384	A	G	SNP	.	999	0|1	5	0|0	6	exonic	LVAN02035	synonymous SNV	LVAN02035:LVAN02035:exon7:c.A792G:p.V264V,
LVANscaffold_597	189447	189447	T	C	SNP	.	999	0|1	5	0|0	6	exonic	LVAN02035	synonymous SNV	LVAN02035:LVAN02035:exon7:c.T855C:p.H285H,
LVANscaffold_597	189489	189489	C	T	SNP	.	999	0|1	5	0|0	6	exonic	LVAN02035	synonymous SNV	LVAN02035:LVAN02035:exon7:c.C897T:p.S299S,
LVANscaffold_597	188524	188524	A	G	SNP	.	999	0|1	5	1|1	6	exonic	LVAN02035	nonsynonymous SNV	LVAN02035:LVAN02035:exon6:c.A625G:p.S209G,
LVANscaffold_597	188595	188595	G	A	SNP	.	999	0|1	5	1|1	5	exonic	LVAN02035	synonymous SNV	LVAN02035:LVAN02035:exon6:c.G696A:p.A232A,
LVANscaffold_597	272456	272456	T	C	SNP	.	644	0|1	5	0|0	6	downstream	LVAN02039	-	-
LVANscaffold_597	277949	277949	T	C	SNP	.	380	0|1	5	0|0	6	exonic	LVAN02039	synonymous SNV	LVAN02039:LVAN02039:exon8:c.A930G:p.E310E,
LVANscaffold_597	278340	278340	G	A	SNP	.	418	0|1	5	0|0	6	exonic	LVAN02039	synonymous SNV	LVAN02039:LVAN02039:exon7:c.C802T:p.L268L,
LVANscaffold_597	278975	278975	C	T	SNP	.	53	0|1	5	0|0	6	exonic	LVAN02039	synonymous SNV	LVAN02039:LVAN02039:exon6:c.G579A:p.E193E,
LVANscaffold_597	280307	280307	G	A	SNP	.	999	0|1	5	0|0	5	exonic	LVAN02039	nonsynonymous SNV	LVAN02039:LVAN02039:exon3:c.C215T:p.T72I,
LVANscaffold_597	280308	280308	T	C	SNP	.	999	0|1	5	0|0	5	exonic	LVAN02039	nonsynonymous SNV	LVAN02039:LVAN02039:exon3:c.A214G:p.T72A,
LVANscaffold_597	277687	277687	G	A	SNP	.	999	0|0	6	0|1	5	exonic	LVAN02039	synonymous SNV	LVAN02039:LVAN02039:exon9:c.C1044T:p.R348R,
LVANscaffold_597	296341	296341	A	G	SNP	.	307	0|0	5	0|1	5	upstream	LVAN02040	-	-
LVANscaffold_597	386637	386637	T	A	SNP	.	288	0|1	6	0|0	6	exonic	LVAN02045	unknown	UNKNOWN
LVANscaffold_602	63463	63463	T	C	SNP	.	999	0|0	5	0|1	6	exonic	LVAN02064	synonymous SNV	LVAN02064:LVAN02064:exon4:c.A879G:p.K293K,
LVANscaffold_602	63685	63685	G	A	SNP	.	999	0|0	5	0|1	6	exonic	LVAN02064	synonymous SNV	LVAN02064:LVAN02064:exon4:c.C657T:p.D219D,
LVANscaffold_602	64655	64655	A	T	SNP	.	999	0|0	6	0|1	6	exonic	LVAN02064	synonymous SNV	LVAN02064:LVAN02064:exon3:c.T423A:p.L141L,
LVANscaffold_602	64676	64676	C	T	SNP	.	999	0|0	6	0|1	6	exonic	LVAN02064	synonymous SNV	LVAN02064:LVAN02064:exon3:c.G402A:p.T134T,
LVANscaffold_602	65762	65762	T	C	SNP	.	999	0|0	6	0|1	6	exonic	LVAN02064	synonymous SNV	LVAN02064:LVAN02064:exon2:c.A297G:p.T99T,
LVANscaffold_602	65909	65909	G	T	SNP	.	999	0|0	5	0|1	6	exonic	LVAN02064	synonymous SNV	LVAN02064:LVAN02064:exon2:c.C150A:p.R50R,
LVANscaffold_602	65911	65911	G	T	SNP	.	999	0|0	5	0|1	6	exonic	LVAN02064	nonsynonymous SNV	LVAN02064:LVAN02064:exon2:c.C148A:p.R50S,
LVANscaffold_602	68860	68860	C	T	SNP	.	854	0|0	6	0|1	5	exonic	LVAN02064	stopgain	LVAN02064:LVAN02064:exon1:c.G83A:p.W28X,
LVANscaffold_602	63616	63616	T	C	SNP	.	999	1|1	6	0|1	6	exonic	LVAN02064	synonymous SNV	LVAN02064:LVAN02064:exon4:c.A726G:p.A242A,
LVANscaffold_602	68879	68879	C	T	SNP	.	999	0|1	5	1|1	5	exonic	LVAN02064	nonsynonymous SNV	LVAN02064:LVAN02064:exon1:c.G64A:p.E22K,
LVANscaffold_604	290245	290245	G	A	SNP	.	999	0|1	5	0|0	5	exonic	LVAN02072	synonymous SNV	LVAN02072:LVAN02072:exon11:c.C2532T:p.D844D,
LVANscaffold_609	247467	247467	C	T	SNP	.	817	0|1	5	0|0	6	exonic	LVAN02087	synonymous SNV	LVAN02087:LVAN02087:exon2:c.G153A:p.S51S,
LVANscaffold_609	239623	239623	G	A	SNP	.	999	0|0	6	0|1	5	exonic	LVAN02087	synonymous SNV	LVAN02087:LVAN02087:exon9:c.C918T:p.D306D,
LVANscaffold_609	814348	814348	A	T	SNP	.	999	0|1	5	0|0	5	downstream	LVAN02100	-	-
LVANscaffold_609	814162	814162	A	G	SNP	.	999	0|0	6	0|1	6	downstream	LVAN02100	-	-
LVANscaffold_609	814164	814164	C	T	SNP	.	999	0|0	6	0|1	6	downstream	LVAN02100	-	-
LVANscaffold_609	811379	811379	T	C	SNP	.	999	0|1	5	0|0	5	exonic	LVAN02100	synonymous SNV	LVAN02100:LVAN02100:exon1:c.T108C:p.C36C,
LVANscaffold_609	811634	811634	G	A	SNP	.	999	0|0	5	0|1	6	exonic	LVAN02100	synonymous SNV	LVAN02100:LVAN02100:exon1:c.G363A:p.L121L,
LVANscaffold_609	812734	812734	G	T	SNP	.	999	0|0	5	0|1	6	exonic	LVAN02100	synonymous SNV	LVAN02100:LVAN02100:exon2:c.G1035T:p.V345V,
LVANscaffold_609	820621	820621	A	G	SNP	.	650	0|0	5	0|1	6	upstream	LVAN02101,LVAN02102	-	-
LVANscaffold_609	821295	821295	T	A	SNP	.	837	0|0	6	0|1	5	upstream	LVAN02101,LVAN02102	-	-
LVANscaffold_609	821433	821433	T	C	SNP	.	965	0|0	5	0|1	5	upstream	LVAN02101,LVAN02102	-	-
LVANscaffold_609	1054870	1054870	C	T	SNP	.	999	0|1	6	0|0	5	downstream	LVAN02110	-	-
LVANscaffold_609	1053591	1053591	G	A	SNP	.	999	0|1	5	0|0	5	exonic	LVAN02110	synonymous SNV	LVAN02110:LVAN02110:exon7:c.G657A:p.P219P,
LVANscaffold_609	1158678	1158678	T	C	SNP	.	999	0|1	5	0|0	6	exonic	LVAN02112	synonymous SNV	LVAN02112:LVAN02112:exon4:c.A570G:p.L190L,
LVANscaffold_609	1164303	1164303	T	C	SNP	.	999	0|1	5	1|1	5	downstream	LVAN02113	-	-
LVANscaffold_609	1184409	1184409	C	T	SNP	.	999	0|1	5	0|0	6	exonic	LVAN02114	synonymous SNV	LVAN02114:LVAN02114:exon11:c.C1512T:p.L504L,
LVANscaffold_609	1184775	1184775	C	T	SNP	.	999	0|1	6	0|0	6	exonic	LVAN02114	synonymous SNV	LVAN02114:LVAN02114:exon12:c.C1650T:p.S550S,
LVANscaffold_609	1186909	1186909	C	T	SNP	.	999	0|1	6	0|0	6	exonic	LVAN02114	synonymous SNV	LVAN02114:LVAN02114:exon18:c.C2619T:p.I873I,
LVANscaffold_609	1191144	1191144	A	G	SNP	.	793	0|1	5	0|0	6	downstream	LVAN02114,LVAN02115	-	-
LVANscaffold_609	1192666	1192666	G	A	SNP	.	999	0|1	6	0|0	6	exonic	LVAN02115	synonymous SNV	LVAN02115:LVAN02115:exon12:c.C4878T:p.N1626N,
LVANscaffold_609	1192671	1192671	G	T	SNP	.	999	0|1	6	0|0	6	exonic	LVAN02115	synonymous SNV	LVAN02115:LVAN02115:exon12:c.C4873A:p.R1625R,
LVANscaffold_609	1199108	1199108	G	T	SNP	.	999	0|1	6	0|0	6	exonic	LVAN02115	nonsynonymous SNV	LVAN02115:LVAN02115:exon5:c.C1958A:p.A653D,
LVANscaffold_609	1200367	1200367	T	C	SNP	.	999	0|1	6	0|0	6	exonic	LVAN02115	synonymous SNV	LVAN02115:LVAN02115:exon5:c.A699G:p.S233S,
LVANscaffold_609	1201079	1201079	A	G	SNP	.	999	0|1	6	0|0	6	exonic	LVAN02115	nonsynonymous SNV	LVAN02115:LVAN02115:exon3:c.T344C:p.L115P,
LVANscaffold_609	1202169	1202169	C	T	SNP	.	999	0|1	5	0|0	6	exonic	LVAN02115	synonymous SNV	LVAN02115:LVAN02115:exon2:c.G240A:p.A80A,
LVANscaffold_609	1202550	1202550	G	A	SNP	.	999	0|1	5	0|0	6	exonic	LVAN02115	synonymous SNV	LVAN02115:LVAN02115:exon1:c.C75T:p.T25T,
LVANscaffold_610	6648	6648	T	C	SNP	.	999	0|1	5	0|0	5	exonic	LVAN02117	nonsynonymous SNV	LVAN02117:LVAN02117:exon1:c.T13C:p.Y5H,
LVANscaffold_610	6698	6698	C	T	SNP	.	999	0|1	6	0|0	6	exonic	LVAN02117	synonymous SNV	LVAN02117:LVAN02117:exon1:c.C63T:p.A21A,
LVANscaffold_610	6767	6767	C	T	SNP	.	999	0|1	5	0|0	6	exonic	LVAN02117	synonymous SNV	LVAN02117:LVAN02117:exon1:c.C132T:p.I44I,
LVANscaffold_610	7305	7305	G	A	SNP	.	909	0|1	5	0|0	6	exonic	LVAN02117	synonymous SNV	LVAN02117:LVAN02117:exon2:c.G213A:p.Q71Q,
LVANscaffold_610	6575	6575	A	G	SNP	.	999	1|1	6	0|0	6	upstream;downstream	LVAN02117;LVAN02116	-	-
LVANscaffold_610	16137	16137	G	A	SNP	.	999	0|0	6	0|1	5	downstream	LVAN02118	-	-
LVANscaffold_610	15810	15810	T	C	SNP	.	999	1|1	6	0|1	5	downstream	LVAN02118	-	-
LVANscaffold_610	211410	211410	C	T	SNP	.	311	0|1	5	0|0	6	downstream	LVAN02123	-	-
LVANscaffold_610	219105	219105	C	G	SNP	.	693	0|0	5	0|1	5	exonic	LVAN02123	nonsynonymous SNV	LVAN02123:LVAN02123:exon3:c.G157C:p.V53L,
LVANscaffold_610	222813	222813	G	A	SNP	.	191	0|1	5	0|0	6	upstream	LVAN02123	-	-
LVANscaffold_610	267393	267393	T	C	SNP	.	522	0|1	5	0|0	6	exonic	LVAN02125	nonsynonymous SNV	LVAN02125:LVAN02125:exon3:c.A647G:p.H216R,
LVANscaffold_610	267395	267395	T	G	SNP	.	519	0|1	5	0|0	6	exonic	LVAN02125	synonymous SNV	LVAN02125:LVAN02125:exon3:c.A645C:p.G215G,
LVANscaffold_610	267545	267545	A	T	SNP	.	999	0|1	5	1|1	6	exonic	LVAN02125	synonymous SNV	LVAN02125:LVAN02125:exon3:c.T495A:p.I165I,
LVANscaffold_610	267560	267560	A	C	SNP	.	999	0|1	5	1|1	6	exonic	LVAN02125	nonsynonymous SNV	LVAN02125:LVAN02125:exon3:c.T480G:p.D160E,
LVANscaffold_610	268032	268032	C	A	SNP	.	999	0|1	5	1|1	6	exonic	LVAN02125	nonsynonymous SNV	LVAN02125:LVAN02125:exon2:c.G106T:p.V36F,
LVANscaffold_610	311011	311011	A	T	SNP	.	999	0|1	5	0|0	6	downstream	LVAN02127	-	-
LVANscaffold_610	311323	311323	C	G	SNP	.	955	0|1	5	0|0	6	downstream	LVAN02127	-	-
LVANscaffold_610	311001	311001	C	T	SNP	.	999	0|0	6	0|1	5	downstream	LVAN02127	-	-
LVANscaffold_610	309452	309452	G	A	SNP	.	999	0|1	5	0|0	6	exonic	LVAN02127	synonymous SNV	LVAN02127:LVAN02127:exon9:c.G1758A:p.P586P,
LVANscaffold_610	309762	309762	T	A	SNP	.	999	0|1	5	0|0	6	exonic	LVAN02127	synonymous SNV	LVAN02127:LVAN02127:exon10:c.T1929A:p.G643G,
LVANscaffold_610	310063	310063	G	A	SNP	.	978	0|1	5	0|0	6	exonic	LVAN02127	synonymous SNV	LVAN02127:LVAN02127:exon11:c.G2052A:p.V684V,
LVANscaffold_610	306378	306378	C	T	SNP	.	999	0|0	6	0|1	5	exonic	LVAN02127	synonymous SNV	LVAN02127:LVAN02127:exon2:c.C597T:p.L199L,
LVANscaffold_610	312461	312461	C	T	SNP	.	999	0|1	5	0|0	6	downstream	LVAN02128	-	-
LVANscaffold_610	312739	312739	G	T	SNP	.	999	0|1	5	0|0	5	downstream	LVAN02128	-	-
LVANscaffold_610	312749	312749	A	AGTT	Insertion	.	832	0|1	5	0|0	5	downstream	LVAN02128	-	-
LVANscaffold_610	312906	312906	C	T	SNP	.	667	0|1	6	0|0	6	downstream	LVAN02128	-	-
LVANscaffold_610	313030	313030	T	C	SNP	.	213	0|1	5	0|0	6	downstream	LVAN02128	-	-
LVANscaffold_610	313067	313067	T	C	SNP	.	216	0|1	5	0|0	6	downstream	LVAN02128	-	-
LVANscaffold_610	312454	312454	G	A	SNP	.	999	1|1	5	0|1	5	downstream	LVAN02128	-	-
LVANscaffold_610	312684	312684	T	C	SNP	.	999	0|1	5	1|1	5	downstream	LVAN02128	-	-
LVANscaffold_610	314092	314092	C	T	SNP	.	999	0|1	5	0|0	5	exonic	LVAN02128	synonymous SNV	LVAN02128:LVAN02128:exon7:c.G2307A:p.L769L,
LVANscaffold_610	314166	314166	T	A	SNP	.	999	0|1	5	0|0	5	exonic	LVAN02128	nonsynonymous SNV	LVAN02128:LVAN02128:exon7:c.A2233T:p.N745Y,
LVANscaffold_610	314272	314272	C	T	SNP	.	878	0|1	5	0|0	6	exonic	LVAN02128	synonymous SNV	LVAN02128:LVAN02128:exon7:c.G2127A:p.Q709Q,
LVANscaffold_610	314413	314413	C	A	SNP	.	808	0|1	5	0|0	6	exonic	LVAN02128	nonsynonymous SNV	LVAN02128:LVAN02128:exon7:c.G1986T:p.M662I,
LVANscaffold_610	314488	314488	T	C	SNP	.	999	0|1	6	0|0	6	exonic	LVAN02128	synonymous SNV	LVAN02128:LVAN02128:exon7:c.A1911G:p.S637S,
LVANscaffold_610	314587	314587	T	G	SNP	.	999	0|1	6	0|0	6	exonic	LVAN02128	synonymous SNV	LVAN02128:LVAN02128:exon7:c.A1812C:p.T604T,
LVANscaffold_610	315244	315244	C	T	SNP	.	999	0|1	5	0|0	5	exonic	LVAN02128	nonsynonymous SNV	LVAN02128:LVAN02128:exon6:c.G1261A:p.V421I,
LVANscaffold_610	315245	315245	A	G	SNP	.	834	0|1	5	0|0	6	exonic	LVAN02128	synonymous SNV	LVAN02128:LVAN02128:exon6:c.T1260C:p.D420D,
LVANscaffold_610	316533	316533	T	C	SNP	.	999	0|1	5	0|0	6	exonic	LVAN02128	nonsynonymous SNV	LVAN02128:LVAN02128:exon4:c.A893G:p.N298S,
LVANscaffold_610	318001	318001	T	C	SNP	.	999	0|1	5	0|0	5	exonic	LVAN02128	synonymous SNV	LVAN02128:LVAN02128:exon2:c.A669G:p.K223K,
LVANscaffold_610	318073	318073	A	G	SNP	.	854	0|1	5	0|0	6	exonic	LVAN02128	synonymous SNV	LVAN02128:LVAN02128:exon2:c.T597C:p.S199S,
LVANscaffold_610	318154	318154	G	A	SNP	.	769	0|1	5	0|0	6	exonic	LVAN02128	synonymous SNV	LVAN02128:LVAN02128:exon2:c.C516T:p.T172T,
LVANscaffold_610	314094	314094	A	G	SNP	.	382	0|0	6	0|1	5	exonic	LVAN02128	synonymous SNV	LVAN02128:LVAN02128:exon7:c.T2305C:p.L769L,
LVANscaffold_610	314278	314278	G	A	SNP	.	999	0|0	6	0|1	5	exonic	LVAN02128	synonymous SNV	LVAN02128:LVAN02128:exon7:c.C2121T:p.S707S,
LVANscaffold_610	314308	314308	T	C	SNP	.	999	0|0	6	0|1	5	exonic	LVAN02128	synonymous SNV	LVAN02128:LVAN02128:exon7:c.A2091G:p.V697V,
LVANscaffold_610	314434	314434	C	T	SNP	.	999	0|0	6	0|1	5	exonic	LVAN02128	synonymous SNV	LVAN02128:LVAN02128:exon7:c.G1965A:p.S655S,
LVANscaffold_610	314560	314560	C	T	SNP	.	999	0|0	6	0|1	5	exonic	LVAN02128	synonymous SNV	LVAN02128:LVAN02128:exon7:c.G1839A:p.Q613Q,
LVANscaffold_610	314703	314703	G	A	SNP	.	999	0|0	6	0|1	5	exonic	LVAN02128	synonymous SNV	LVAN02128:LVAN02128:exon7:c.C1696T:p.L566L,
LVANscaffold_610	314785	314785	T	C	SNP	.	999	0|0	5	0|1	6	exonic	LVAN02128	synonymous SNV	LVAN02128:LVAN02128:exon7:c.A1614G:p.E538E,
LVANscaffold_610	314969	314969	C	A	SNP	.	999	0|0	6	0|1	5	exonic	LVAN02128	nonsynonymous SNV	LVAN02128:LVAN02128:exon7:c.G1430T:p.G477V,
LVANscaffold_610	315350	315350	C	T	SNP	.	999	0|0	6	0|1	5	exonic	LVAN02128	synonymous SNV	LVAN02128:LVAN02128:exon6:c.G1155A:p.Q385Q,
LVANscaffold_610	315611	315611	G	A	SNP	.	999	0|0	6	0|1	5	exonic	LVAN02128	synonymous SNV	LVAN02128:LVAN02128:exon5:c.C1026T:p.P342P,
LVANscaffold_610	316526	316526	C	T	SNP	.	999	0|0	6	0|1	5	exonic	LVAN02128	synonymous SNV	LVAN02128:LVAN02128:exon4:c.G900A:p.T300T,
LVANscaffold_610	317082	317082	T	C	SNP	.	999	0|0	6	0|1	5	exonic	LVAN02128	nonsynonymous SNV	LVAN02128:LVAN02128:exon3:c.A803G:p.N268S,
LVANscaffold_610	318089	318089	C	G	SNP	.	999	0|0	5	0|1	5	exonic	LVAN02128	nonsynonymous SNV	LVAN02128:LVAN02128:exon2:c.G581C:p.G194A,
LVANscaffold_610	318186	318186	A	T	SNP	.	999	0|0	6	0|1	5	exonic	LVAN02128	nonsynonymous SNV	LVAN02128:LVAN02128:exon2:c.T484A:p.S162T,
LVANscaffold_610	318270	318270	T	C	SNP	.	999	0|0	5	0|1	5	exonic	LVAN02128	nonsynonymous SNV	LVAN02128:LVAN02128:exon2:c.A400G:p.T134A,
LVANscaffold_610	318498	318498	G	A	SNP	.	999	0|0	5	0|1	5	exonic	LVAN02128	synonymous SNV	LVAN02128:LVAN02128:exon2:c.C172T:p.L58L,
LVANscaffold_610	364304	364304	G	A	SNP	.	999	0|0	6	0|1	5	downstream	LVAN02132	-	-
LVANscaffold_610	363426	363426	A	G	SNP	.	999	0|0	6	0|1	5	exonic	LVAN02132	nonsynonymous SNV	LVAN02132:LVAN02132:exon2:c.A377G:p.D126G,
LVANscaffold_610	363871	363871	C	T	SNP	.	975	0|0	6	0|1	5	exonic	LVAN02132	synonymous SNV	LVAN02132:LVAN02132:exon2:c.C822T:p.R274R,
LVANscaffold_610	363944	363944	G	C	SNP	.	999	0|0	6	0|1	5	exonic	LVAN02132	nonsynonymous SNV	LVAN02132:LVAN02132:exon2:c.G895C:p.G299R,
LVANscaffold_610	363989	363989	A	G	SNP	.	999	0|0	6	0|1	5	exonic	LVAN02132	nonsynonymous SNV	LVAN02132:LVAN02132:exon2:c.A940G:p.N314D,
LVANscaffold_610	364086	364086	C	T	SNP	.	999	0|0	6	0|1	5	exonic	LVAN02132	nonsynonymous SNV	LVAN02132:LVAN02132:exon2:c.C1037T:p.S346L,
LVANscaffold_614	781449	781449	C	T	SNP	.	170	1|1	5	0|0	5	intronic	LVAN02148	-	-
LVANscaffold_614	809343	809343	T	C	SNP	.	999	0|1	6	0|0	5	exonic	LVAN02149	synonymous SNV	LVAN02149:LVAN02149:exon6:c.A696G:p.Q232Q,
LVANscaffold_614	830825	830825	A	G	SNP	.	999	0|1	6	0|0	5	exonic	LVAN02150	synonymous SNV	LVAN02150:LVAN02150:exon4:c.A408G:p.L136L,
LVANscaffold_614	831084	831084	C	T	SNP	.	999	0|1	5	0|0	5	exonic	LVAN02150	synonymous SNV	LVAN02150:LVAN02150:exon5:c.C561T:p.D187D,
LVANscaffold_614	838897	838897	T	C	SNP	.	218	0|1	5	0|0	5	intronic	LVAN02151	-	-
LVANscaffold_617	333506	333506	G	A	SNP	.	999	0|1	5	0|0	6	exonic	LVAN02156	synonymous SNV	LVAN02156:LVAN02156:exon8:c.C4641T:p.L1547L,
LVANscaffold_617	333644	333644	A	T	SNP	.	999	0|1	5	0|0	6	exonic	LVAN02156	synonymous SNV	LVAN02156:LVAN02156:exon8:c.T4503A:p.L1501L,
LVANscaffold_617	427412	427412	A	G	SNP	.	999	0|0	6	0|1	5	downstream	LVAN02159	-	-
LVANscaffold_617	427457	427457	T	A	SNP	.	999	0|0	6	0|1	6	downstream	LVAN02159	-	-
LVANscaffold_617	427636	427636	C	T	SNP	.	665	0|0	6	0|1	5	downstream	LVAN02159	-	-
LVANscaffold_617	428405	428405	C	A	SNP	.	929	0|0	6	0|1	5	downstream	LVAN02159	-	-
LVANscaffold_617	428418	428418	A	G	SNP	.	999	0|0	6	0|1	5	exonic	LVAN02159	synonymous SNV	LVAN02159:LVAN02159:exon3:c.T345C:p.D115D,
LVANscaffold_618	111102	111102	G	A	SNP	.	999	0|0	6	0|1	5	exonic	LVAN02168	synonymous SNV	LVAN02168:LVAN02168:exon5:c.G1620A:p.V540V,
LVANscaffold_619	169973	169973	T	C	SNP	.	999	0|1	6	0|0	6	downstream	LVAN02171	-	-
LVANscaffold_619	172152	172152	T	C	SNP	.	999	0|1	6	0|0	6	exonic	LVAN02171	synonymous SNV	LVAN02171:LVAN02171:exon6:c.A978G:p.R326R,
LVANscaffold_619	175894	175894	C	G	SNP	.	999	0|1	5	0|0	6	upstream	LVAN02171	-	-
LVANscaffold_623	1049736	1049736	G	C	SNP	.	742	0|1	5	0|0	6	exonic	LVAN02198	synonymous SNV	LVAN02198:LVAN02198:exon2:c.C213G:p.V71V,
LVANscaffold_626	112078	112078	C	T	SNP	.	591	0|0	5	0|1	5	exonic	LVAN02203	synonymous SNV	LVAN02203:LVAN02203:exon2:c.C150T:p.T50T,
LVANscaffold_627	531229	531229	G	T	SNP	.	999	0|1	6	0|0	6	exonic	LVAN02213	synonymous SNV	LVAN02213:LVAN02213:exon6:c.C696A:p.I232I,
LVANscaffold_627	535114	535114	C	T	SNP	.	999	0|1	6	0|0	5	exonic	LVAN02213	synonymous SNV	LVAN02213:LVAN02213:exon1:c.G51A:p.E17E,
LVANscaffold_627	531082	531082	C	T	SNP	.	984	0|0	6	0|1	5	exonic	LVAN02213	synonymous SNV	LVAN02213:LVAN02213:exon6:c.G843A:p.A281A,
LVANscaffold_627	564096	564096	C	G	SNP	.	999	0|1	5	0|0	5	exonic	LVAN02215	synonymous SNV	LVAN02215:LVAN02215:exon1:c.C60G:p.S20S,
LVANscaffold_627	564540	564540	T	C	SNP	.	765	0|1	5	0|0	6	intronic	LVAN02215	-	-
LVANscaffold_627	564618	564618	T	A	SNP	.	663	0|1	5	0|0	6	intronic	LVAN02215	-	-
LVANscaffold_627	564636	564636	G	A	SNP	.	985	0|0	6	0|1	5	intronic	LVAN02215	-	-
LVANscaffold_627	564663	564663	C	T	SNP	.	923	0|0	6	0|1	5	intronic	LVAN02215	-	-
LVANscaffold_627	572390	572390	AAA	AATAAAATAA	Insertion	.	618	0|1	6	0|0	5	downstream	LVAN02216	-	-
LVANscaffold_627	572236	572236	C	T	SNP	.	980	0|0	6	0|1	5	downstream	LVAN02216	-	-
LVANscaffold_627	572755	572755	T	A	SNP	.	793	0|0	6	0|1	5	downstream	LVAN02216	-	-
LVANscaffold_627	573002	573002	G	T	SNP	.	776	0|0	6	0|1	5	downstream	LVAN02216	-	-
LVANscaffold_627	573319	573319	G	T	SNP	.	999	0|0	6	0|1	5	exonic	LVAN02216	synonymous SNV	LVAN02216:LVAN02216:exon7:c.C894A:p.L298L,
LVANscaffold_627	577536	577536	C	A	SNP	.	999	0|1	5	1|1	5	exonic	LVAN02216	synonymous SNV	LVAN02216:LVAN02216:exon2:c.G141T:p.G47G,
LVANscaffold_627	598245	598245	A	G	SNP	.	620	0|1	6	0|0	5	exonic	LVAN02217	synonymous SNV	LVAN02217:LVAN02217:exon2:c.A63G:p.L21L,
LVANscaffold_627	598341	598341	C	T	SNP	.	999	1|1	5	0|1	5	exonic	LVAN02217	synonymous SNV	LVAN02217:LVAN02217:exon2:c.C159T:p.H53H,
LVANscaffold_628	4951	4951	C	A	SNP	.	999	0|0	6	0|1	5	downstream	LVAN02218	-	-
LVANscaffold_628	134203	134203	G	C	SNP	.	999	0|1	5	0|0	5	exonic	LVAN02221	synonymous SNV	LVAN02221:LVAN02221:exon5:c.G687C:p.L229L,
LVANscaffold_628	137636	137636	A	T	SNP	.	999	0|1	5	0|0	5	exonic	LVAN02221	synonymous SNV	LVAN02221:LVAN02221:exon9:c.A1251T:p.S417S,
LVANscaffold_628	134235	134235	T	C	SNP	.	999	0|1	6	1|1	5	exonic	LVAN02221	nonsynonymous SNV	LVAN02221:LVAN02221:exon5:c.T719C:p.V240A,
LVANscaffold_628	212849	212849	G	C	SNP	.	999	0|1	5	0|0	5	exonic	LVAN02224	synonymous SNV	LVAN02224:LVAN02224:exon2:c.C1782G:p.T594T,
LVANscaffold_630	442725	442725	T	A	SNP	.	999	0|0	6	0|1	5	downstream	LVAN02231	-	-
LVANscaffold_630	445673	445673	T	C	SNP	.	386	0|0	5	0|1	5	intronic	LVAN02231	-	-
LVANscaffold_631	106943	106943	G	T	SNP	.	999	0|1	5	0|0	5	exonic	LVAN02238	nonsynonymous SNV	LVAN02238:LVAN02238:exon1:c.G26T:p.G9V,
LVANscaffold_631	109495	109495	G	A	SNP	.	999	0|1	5	1|1	5	exonic	LVAN02238	synonymous SNV	LVAN02238:LVAN02238:exon5:c.G945A:p.L315L,
LVANscaffold_631	283863	283863	A	C	SNP	.	999	1|1	6	0|1	5	exonic	LVAN02239	nonsynonymous SNV	LVAN02239:LVAN02239:exon3:c.A302C:p.Q101P,
LVANscaffold_632	285076	285076	T	C	SNP	.	999	0|1	5	0|0	6	exonic	LVAN02254	nonsynonymous SNV	LVAN02254:LVAN02254:exon6:c.A910G:p.I304V,
LVANscaffold_632	306548	306548	A	T	SNP	.	999	0|0	6	0|1	5	downstream	LVAN02255	-	-
LVANscaffold_632	305605	305605	C	T	SNP	.	999	0|0	5	0|1	5	exonic	LVAN02255	synonymous SNV	LVAN02255:LVAN02255:exon7:c.C786T:p.S262S,
LVANscaffold_632	660873	660873	G	A	SNP	.	999	0|1	5	0|0	5	exonic	LVAN02261	synonymous SNV	LVAN02261:LVAN02261:exon1:c.C87T:p.C29C,
LVANscaffold_632	660875	660875	A	T	SNP	.	999	0|1	5	0|0	5	exonic	LVAN02261	nonsynonymous SNV	LVAN02261:LVAN02261:exon1:c.T85A:p.C29S,
LVANscaffold_632	786372	786372	C	T	SNP	.	999	0|0	5	0|1	5	upstream	LVAN02292	-	-
LVANscaffold_632	786282	786282	A	T	SNP	.	999	0|1	5	1|1	5	upstream	LVAN02292	-	-
LVANscaffold_632	790572	790572	G	T	SNP	.	999	0|1	6	1|1	5	exonic	LVAN02293	synonymous SNV	LVAN02293:LVAN02293:exon5:c.C498A:p.R166R,
LVANscaffold_633	238645	238645	C	A	SNP	.	999	0|0	5	0|1	5	exonic	LVAN02341	nonsynonymous SNV	LVAN02341:LVAN02341:exon4:c.G622T:p.A208S,
LVANscaffold_633	413892	413892	C	T	SNP	.	728	0|1	5	0|0	6	exonic	LVAN02345	synonymous SNV	LVAN02345:LVAN02345:exon19:c.G3129A:p.K1043K,
LVANscaffold_633	423737	423737	G	A	SNP	.	999	0|1	5	0|0	6	exonic	LVAN02345	synonymous SNV	LVAN02345:LVAN02345:exon15:c.C2592T:p.F864F,
LVANscaffold_636	34238	34238	T	A	SNP	.	319	0|0	5	0|1	5	downstream	LVAN02356	-	-
LVANscaffold_638	184361	184361	A	G	SNP	.	680	0|1	5	0|0	6	downstream	LVAN02367	-	-
LVANscaffold_638	184599	184599	G	A	SNP	.	999	0|1	5	0|0	5	downstream	LVAN02367	-	-
LVANscaffold_638	184602	184602	C	A	SNP	.	928	0|1	5	0|0	6	downstream	LVAN02367	-	-
LVANscaffold_638	184582	184582	T	A	SNP	.	999	0|0	5	0|1	5	downstream	LVAN02367	-	-
LVANscaffold_638	184588	184588	A	T	SNP	.	999	0|0	5	0|1	5	downstream	LVAN02367	-	-
LVANscaffold_638	184660	184660	G	A	SNP	.	999	0|1	5	1|1	6	downstream	LVAN02367	-	-
LVANscaffold_638	184663	184663	A	G	SNP	.	999	0|1	5	1|1	6	downstream	LVAN02367	-	-
LVANscaffold_638	184745	184745	G	T	SNP	.	999	0|1	5	0|0	6	exonic	LVAN02367	synonymous SNV	LVAN02367:LVAN02367:exon9:c.C1269A:p.L423L,
LVANscaffold_638	184778	184778	T	A	SNP	.	999	0|1	6	0|0	6	exonic	LVAN02367	synonymous SNV	LVAN02367:LVAN02367:exon9:c.A1236T:p.S412S,
LVANscaffold_638	185436	185436	C	A	SNP	.	999	0|1	6	0|0	6	exonic	LVAN02367	synonymous SNV	LVAN02367:LVAN02367:exon8:c.G1053T:p.L351L,
LVANscaffold_638	187905	187905	G	T	SNP	.	999	0|1	5	0|0	6	exonic	LVAN02367	synonymous SNV	LVAN02367:LVAN02367:exon5:c.C549A:p.S183S,
LVANscaffold_638	190046	190046	C	T	SNP	.	999	0|1	5	0|0	5	exonic	LVAN02367	synonymous SNV	LVAN02367:LVAN02367:exon2:c.G252A:p.R84R,
LVANscaffold_638	190190	190190	G	C	SNP	.	844	0|1	5	0|0	6	exonic	LVAN02367	synonymous SNV	LVAN02367:LVAN02367:exon2:c.C108G:p.S36S,
LVANscaffold_638	206898	206898	A	T	SNP	.	999	0|0	6	0|1	5	downstream	LVAN02368	-	-
LVANscaffold_638	204139	204139	C	T	SNP	.	731	0|1	5	0|0	5	exonic	LVAN02368	synonymous SNV	LVAN02368:LVAN02368:exon8:c.C891T:p.F297F,
LVANscaffold_638	204262	204262	G	A	SNP	.	216	0|1	5	0|0	6	exonic	LVAN02368	synonymous SNV	LVAN02368:LVAN02368:exon8:c.G1014A:p.S338S,
LVANscaffold_638	204740	204740	C	T	SNP	.	769	0|1	5	0|0	6	exonic	LVAN02368	synonymous SNV	LVAN02368:LVAN02368:exon9:c.C1089T:p.H363H,
LVANscaffold_638	204803	204803	C	T	SNP	.	296	0|1	5	0|0	6	exonic	LVAN02368	synonymous SNV	LVAN02368:LVAN02368:exon9:c.C1152T:p.N384N,
LVANscaffold_638	206752	206752	C	T	SNP	.	999	0|0	6	0|1	5	exonic	LVAN02368	synonymous SNV	LVAN02368:LVAN02368:exon10:c.C1425T:p.N475N,
LVANscaffold_638	196748	196748	G	C	SNP	.	833	0|0	6	0|1	5	upstream	LVAN02368	-	-
LVANscaffold_638	196780	196780	G	T	SNP	.	842	0|0	5	0|1	5	upstream	LVAN02368	-	-
LVANscaffold_638	196804	196804	A	T	SNP	.	976	0|0	5	0|1	5	upstream	LVAN02368	-	-
LVANscaffold_638	252793	252793	A	C	SNP	.	999	0|1	5	1|1	5	downstream	LVAN02369	-	-
LVANscaffold_638	255803	255803	G	A	SNP	.	999	0|0	6	0|1	5	exonic	LVAN02369	synonymous SNV	LVAN02369:LVAN02369:exon11:c.C2523T:p.V841V,
LVANscaffold_638	258365	258365	C	A	SNP	.	999	0|0	6	0|1	5	exonic	LVAN02369	nonsynonymous SNV	LVAN02369:LVAN02369:exon7:c.G1720T:p.A574S,
LVANscaffold_638	261814	261814	A	T	SNP	.	849	0|0	6	0|1	5	exonic	LVAN02369	nonsynonymous SNV	LVAN02369:LVAN02369:exon2:c.T211A:p.S71T,
LVANscaffold_638	261818	261818	C	T	SNP	.	892	0|0	6	0|1	5	exonic	LVAN02369	synonymous SNV	LVAN02369:LVAN02369:exon2:c.G207A:p.T69T,
LVANscaffold_639	598082	598082	A	G	SNP	.	993	0|1	5	0|0	6	downstream	LVAN02374	-	-
LVANscaffold_639	598395	598395	A	G	SNP	.	907	0|1	5	0|0	6	downstream	LVAN02374	-	-
LVANscaffold_639	598460	598460	C	T	SNP	.	920	0|1	5	0|0	6	downstream	LVAN02374	-	-
LVANscaffold_639	597863	597863	G	A	SNP	.	999	0|0	5	0|1	6	downstream	LVAN02374	-	-
LVANscaffold_639	598121	598121	A	G	SNP	.	999	0|0	5	0|1	5	downstream	LVAN02374	-	-
LVANscaffold_639	598122	598122	T	G	SNP	.	999	0|0	5	0|1	5	downstream	LVAN02374	-	-
LVANscaffold_639	598229	598229	C	T	SNP	.	999	0|0	5	0|1	5	downstream	LVAN02374	-	-
LVANscaffold_639	599505	599505	T	C	SNP	.	999	0|1	5	1|1	5	exonic	LVAN02374	unknown	UNKNOWN
LVANscaffold_640	18084	18084	G	T	SNP	.	999	0|1	5	0|0	6	exonic	LVAN02375	synonymous SNV	LVAN02375:LVAN02375:exon12:c.C1398A:p.G466G,
LVANscaffold_640	18090	18090	C	T	SNP	.	999	0|1	5	0|0	6	exonic	LVAN02375	synonymous SNV	LVAN02375:LVAN02375:exon12:c.G1392A:p.K464K,
LVANscaffold_640	21878	21878	A	T	SNP	.	999	0|0	5	0|1	5	exonic	LVAN02375	synonymous SNV	LVAN02375:LVAN02375:exon5:c.T417A:p.A139A,
LVANscaffold_640	21896	21896	G	A	SNP	.	999	0|0	5	0|1	6	exonic	LVAN02375	synonymous SNV	LVAN02375:LVAN02375:exon5:c.C399T:p.S133S,
LVANscaffold_640	22888	22888	T	C	SNP	.	999	0|0	5	0|1	5	intronic	LVAN02375	-	-
LVANscaffold_641	69368	69368	G	A	SNP	.	999	0|1	5	0|0	6	exonic	LVAN02385	synonymous SNV	LVAN02385:LVAN02385:exon4:c.G681A:p.S227S,
LVANscaffold_641	71316	71316	G	A	SNP	.	785	0|1	5	0|0	5	intronic	LVAN02385	-	-
LVANscaffold_641	103373	103373	T	A	SNP	.	835	0|1	5	0|0	5	downstream	LVAN02388	-	-
LVANscaffold_641	103378	103378	A	G	SNP	.	891	0|1	5	0|0	5	downstream	LVAN02388	-	-
LVANscaffold_641	103388	103388	C	T	SNP	.	999	0|1	5	0|0	5	downstream	LVAN02388	-	-
LVANscaffold_641	103400	103400	T	A	SNP	.	999	0|1	5	0|0	5	downstream	LVAN02388	-	-
LVANscaffold_641	103535	103535	A	G	SNP	.	999	0|1	5	0|0	5	downstream	LVAN02388	-	-
LVANscaffold_641	103910	103910	A	G	SNP	.	759	0|0	6	0|1	6	downstream	LVAN02388	-	-
LVANscaffold_641	103989	103989	C	T	SNP	.	607	0|0	6	0|1	5	downstream	LVAN02388	-	-
LVANscaffold_641	105868	105868	T	C	SNP	.	817	0|0	6	0|1	5	exonic	LVAN02388	nonsynonymous SNV	LVAN02388:LVAN02388:exon19:c.A3394G:p.T1132A,
LVANscaffold_641	106029	106029	G	A	SNP	.	418	0|0	6	0|1	5	exonic	LVAN02388	nonsynonymous SNV	LVAN02388:LVAN02388:exon19:c.C3233T:p.A1078V,
LVANscaffold_641	106301	106301	G	A	SNP	.	521	0|0	5	0|1	6	exonic	LVAN02388	synonymous SNV	LVAN02388:LVAN02388:exon19:c.C2961T:p.G987G,
LVANscaffold_641	106698	106698	T	C	SNP	.	999	0|0	5	0|1	5	exonic	LVAN02388	synonymous SNV	LVAN02388:LVAN02388:exon18:c.A2802G:p.K934K,
LVANscaffold_641	106803	106803	C	T	SNP	.	564	0|0	5	0|1	6	exonic	LVAN02388	synonymous SNV	LVAN02388:LVAN02388:exon18:c.G2697A:p.S899S,
LVANscaffold_641	111897	111897	A	G	SNP	.	999	0|0	6	0|1	5	exonic	LVAN02388	synonymous SNV	LVAN02388:LVAN02388:exon13:c.T2175C:p.V725V,
LVANscaffold_641	111993	111993	A	T	SNP	.	500	0|0	6	0|1	6	exonic	LVAN02388	synonymous SNV	LVAN02388:LVAN02388:exon13:c.T2079A:p.S693S,
LVANscaffold_641	112342	112342	C	T	SNP	.	343	0|0	6	0|1	5	exonic	LVAN02388	synonymous SNV	LVAN02388:LVAN02388:exon12:c.G2001A:p.G667G,
LVANscaffold_641	112585	112585	C	T	SNP	.	308	0|0	6	0|1	5	exonic	LVAN02388	synonymous SNV	LVAN02388:LVAN02388:exon12:c.G1758A:p.G586G,
LVANscaffold_641	124919	124919	G	A	SNP	.	490	0|0	6	0|1	5	exonic	LVAN02388	synonymous SNV	LVAN02388:LVAN02388:exon9:c.C1227T:p.S409S,
LVANscaffold_641	129789	129789	G	A	SNP	.	296	0|0	5	0|1	6	exonic	LVAN02388	synonymous SNV	LVAN02388:LVAN02388:exon1:c.C102T:p.R34R,
LVANscaffold_641	105281	105281	C	T	SNP	.	999	1|1	6	0|1	5	exonic	LVAN02388	synonymous SNV	LVAN02388:LVAN02388:exon19:c.G3981A:p.T1327T,
LVANscaffold_641	105669	105669	G	A	SNP	.	999	1|1	6	0|1	6	exonic	LVAN02388	nonsynonymous SNV	LVAN02388:LVAN02388:exon19:c.C3593T:p.T1198I,
LVANscaffold_641	105959	105959	C	A	SNP	.	999	1|1	6	0|1	6	exonic	LVAN02388	synonymous SNV	LVAN02388:LVAN02388:exon19:c.G3303T:p.G1101G,
LVANscaffold_641	128864	128864	T	G	SNP	.	999	1|1	6	0|1	6	exonic	LVAN02388	synonymous SNV	LVAN02388:LVAN02388:exon3:c.A204C:p.S68S,
LVANscaffold_641	129093	129093	T	C	SNP	.	999	1|1	5	0|1	6	exonic	LVAN02388	synonymous SNV	LVAN02388:LVAN02388:exon2:c.A186G:p.T62T,
LVANscaffold_641	129096	129096	C	T	SNP	.	999	1|1	5	0|1	6	exonic	LVAN02388	synonymous SNV	LVAN02388:LVAN02388:exon2:c.G183A:p.L61L,
LVANscaffold_641	129150	129150	T	C	SNP	.	999	1|1	5	0|1	6	exonic	LVAN02388	synonymous SNV	LVAN02388:LVAN02388:exon2:c.A129G:p.Q43Q,
LVANscaffold_641	120725	120725	C	T	SNP	.	444	0|1	5	0|0	6	intronic	LVAN02388	-	-
LVANscaffold_641	334120	334120	G	A	SNP	.	999	0|1	5	1|1	5	downstream	LVAN02390	-	-
LVANscaffold_641	336294	336294	A	G	SNP	.	999	0|1	5	0|0	5	exonic	LVAN02390	synonymous SNV	LVAN02390:LVAN02390:exon5:c.T975C:p.T325T,
LVANscaffold_641	336297	336297	C	T	SNP	.	999	0|1	5	0|0	5	exonic	LVAN02390	synonymous SNV	LVAN02390:LVAN02390:exon5:c.G972A:p.P324P,
LVANscaffold_641	336336	336336	A	G	SNP	.	999	0|1	5	0|0	5	exonic	LVAN02390	synonymous SNV	LVAN02390:LVAN02390:exon5:c.T933C:p.H311H,
LVANscaffold_642	87740	87740	G	A	SNP	.	999	0|1	5	0|0	5	downstream	LVAN02394	-	-
LVANscaffold_642	87869	87869	A	G	SNP	.	999	0|1	5	0|0	5	downstream	LVAN02394	-	-
LVANscaffold_642	87699	87699	A	T	SNP	.	999	0|0	5	0|1	5	downstream	LVAN02394	-	-
LVANscaffold_642	87764	87764	A	C	SNP	.	999	0|0	6	0|1	6	downstream	LVAN02394	-	-
LVANscaffold_642	87796	87796	A	G	SNP	.	999	0|0	6	0|1	6	downstream	LVAN02394	-	-
LVANscaffold_642	87853	87853	G	A	SNP	.	999	0|0	5	0|1	5	downstream	LVAN02394	-	-
LVANscaffold_642	87960	87960	A	T	SNP	.	593	0|0	5	0|1	6	downstream	LVAN02394	-	-
LVANscaffold_642	80248	80248	A	T	SNP	.	999	0|1	5	0|0	5	exonic	LVAN02394	nonsynonymous SNV	LVAN02394:LVAN02394:exon5:c.A579T:p.E193D,
LVANscaffold_642	83476	83476	G	A	SNP	.	999	0|1	5	0|0	5	exonic	LVAN02394	nonsynonymous SNV	LVAN02394:LVAN02394:exon6:c.G763A:p.A255T,
LVANscaffold_642	75653	75653	C	T	SNP	.	999	0|0	5	0|1	6	exonic	LVAN02394	synonymous SNV	LVAN02394:LVAN02394:exon2:c.C99T:p.V33V,
LVANscaffold_642	78652	78652	C	T	SNP	.	999	0|0	6	0|1	6	exonic	LVAN02394	nonsynonymous SNV	LVAN02394:LVAN02394:exon4:c.C463T:p.P155S,
LVANscaffold_642	78720	78720	G	A	SNP	.	999	0|0	5	0|1	6	exonic	LVAN02394	synonymous SNV	LVAN02394:LVAN02394:exon4:c.G531A:p.Q177Q,
LVANscaffold_642	80234	80234	C	T	SNP	.	999	0|0	5	0|1	6	exonic	LVAN02394	synonymous SNV	LVAN02394:LVAN02394:exon5:c.C565T:p.L189L,
LVANscaffold_642	83473	83473	G	A	SNP	.	999	0|0	5	0|1	5	exonic	LVAN02394	nonsynonymous SNV	LVAN02394:LVAN02394:exon6:c.G760A:p.V254I,
LVANscaffold_642	83502	83502	G	A	SNP	.	999	0|0	5	0|1	5	exonic	LVAN02394	synonymous SNV	LVAN02394:LVAN02394:exon6:c.G789A:p.L263L,
LVANscaffold_642	83548	83548	C	T	SNP	.	999	0|0	5	0|1	5	exonic	LVAN02394	synonymous SNV	LVAN02394:LVAN02394:exon6:c.C835T:p.L279L,
LVANscaffold_642	83586	83586	G	A	SNP	.	428	0|0	6	0|1	5	exonic	LVAN02394	synonymous SNV	LVAN02394:LVAN02394:exon6:c.G873A:p.V291V,
LVANscaffold_642	73451	73451	T	C	SNP	.	869	0|1	5	0|0	6	upstream	LVAN02394	-	-
LVANscaffold_642	73429	73429	A	G	SNP	.	965	0|0	6	0|1	6	upstream	LVAN02394	-	-
LVANscaffold_642	73493	73493	C	T	SNP	.	999	0|0	5	0|1	5	upstream	LVAN02394	-	-
LVANscaffold_642	73496	73496	G	A	SNP	.	843	0|0	6	0|1	5	upstream	LVAN02394	-	-
LVANscaffold_643	104233	104233	G	A	SNP	.	999	0|0	5	0|1	5	downstream	LVAN02396	-	-
LVANscaffold_643	104518	104518	G	A	SNP	.	999	0|0	5	0|1	5	downstream	LVAN02396	-	-
LVANscaffold_643	65915	65915	T	C	SNP	.	999	0|1	5	0|0	5	exonic	LVAN02396	synonymous SNV	LVAN02396:LVAN02396:exon2:c.T120C:p.H40H,
LVANscaffold_643	66405	66405	A	T	SNP	.	999	0|1	5	0|0	5	exonic	LVAN02396	synonymous SNV	LVAN02396:LVAN02396:exon3:c.A330T:p.V110V,
LVANscaffold_643	68190	68190	G	A	SNP	.	999	0|1	5	0|0	5	exonic	LVAN02396	synonymous SNV	LVAN02396:LVAN02396:exon5:c.G732A:p.S244S,
LVANscaffold_643	146363	146363	G	C	SNP	.	847	0|0	5	0|1	5	downstream	LVAN02397	-	-
LVANscaffold_643	162665	162665	C	T	SNP	.	627	0|1	5	0|0	5	intronic	LVAN02398	-	-
LVANscaffold_643	492014	492014	G	A	SNP	.	549	0|0	5	0|1	5	exonic	LVAN02403	synonymous SNV	LVAN02403:LVAN02403:exon1:c.G30A:p.L10L,
LVANscaffold_643	568182	568182	G	A	SNP	.	385	0|1	5	0|0	6	downstream	LVAN02405	-	-
LVANscaffold_643	568223	568223	A	T	SNP	.	272	0|1	5	0|0	6	downstream	LVAN02405	-	-
LVANscaffold_643	567670	567670	C	G	SNP	.	999	0|0	5	0|1	5	downstream	LVAN02405	-	-
LVANscaffold_643	567680	567680	A	G	SNP	.	999	0|0	5	0|1	5	downstream	LVAN02405	-	-
LVANscaffold_643	568986	568986	C	T	SNP	.	814	0|1	5	0|0	6	exonic	LVAN02405	synonymous SNV	LVAN02405:LVAN02405:exon7:c.G753A:p.L251L,
LVANscaffold_643	571563	571563	T	C	SNP	.	999	0|1	5	0|0	5	exonic	LVAN02405	synonymous SNV	LVAN02405:LVAN02405:exon4:c.A198G:p.L66L,
LVANscaffold_643	571904	571904	G	A	SNP	.	848	0|1	5	0|0	6	exonic	LVAN02405	synonymous SNV	LVAN02405:LVAN02405:exon3:c.C156T:p.S52S,
LVANscaffold_643	597704	597704	T	A	SNP	.	999	0|1	5	0|0	6	downstream	LVAN02406	-	-
LVANscaffold_643	597869	597869	C	A	SNP	.	999	0|0	5	0|1	5	downstream	LVAN02406	-	-
LVANscaffold_643	599711	599711	C	T	SNP	.	999	0|0	5	0|1	5	exonic	LVAN02406	synonymous SNV	LVAN02406:LVAN02406:exon6:c.G795A:p.E265E,
LVANscaffold_643	780942	780942	A	G	SNP	.	999	0|0	6	0|1	5	downstream	LVAN02411	-	-
LVANscaffold_643	781035	781035	C	T	SNP	.	999	1|1	6	0|1	5	downstream	LVAN02411	-	-
LVANscaffold_646	582076	582076	G	T	SNP	.	883	0|0	6	0|1	5	intronic	LVAN02420	-	-
LVANscaffold_652	22380	22380	T	C	SNP	.	999	0|1	5	1|1	6	exonic	LVAN02430	synonymous SNV	LVAN02430:LVAN02430:exon7:c.T1119C:p.C373C,
LVANscaffold_652	58264	58264	A	T	SNP	.	908	0|1	5	0|0	5	downstream	LVAN02432	-	-
LVANscaffold_653	128902	128902	G	C	SNP	.	987	0|0	6	0|1	5	downstream	LVAN02448	-	-
LVANscaffold_653	124670	124670	A	T	SNP	.	999	0|1	5	0|0	5	exonic	LVAN02448	synonymous SNV	LVAN02448:LVAN02448:exon11:c.A1662T:p.P554P,
LVANscaffold_653	124688	124688	C	T	SNP	.	999	0|1	5	0|0	5	exonic	LVAN02448	synonymous SNV	LVAN02448:LVAN02448:exon11:c.C1680T:p.P560P,
LVANscaffold_653	126432	126432	G	A	SNP	.	999	0|1	5	0|0	5	exonic	LVAN02448	synonymous SNV	LVAN02448:LVAN02448:exon12:c.G1992A:p.A664A,
LVANscaffold_653	113834	113834	C	T	SNP	.	999	0|0	6	0|1	5	exonic	LVAN02448	synonymous SNV	LVAN02448:LVAN02448:exon6:c.C744T:p.I248I,
LVANscaffold_653	126393	126393	A	G	SNP	.	999	0|0	6	0|1	5	exonic	LVAN02448	synonymous SNV	LVAN02448:LVAN02448:exon12:c.A1953G:p.V651V,
LVANscaffold_653	126605	126605	T	C	SNP	.	999	0|0	6	0|1	5	exonic	LVAN02448	synonymous SNV	LVAN02448:LVAN02448:exon13:c.T2043C:p.V681V,
LVANscaffold_653	128131	128131	T	C	SNP	.	999	0|0	6	0|1	6	exonic	LVAN02448	synonymous SNV	LVAN02448:LVAN02448:exon17:c.T2587C:p.L863L,
LVANscaffold_659	143212	143212	C	A	SNP	.	999	0|0	5	0|1	5	exonic	LVAN02461	synonymous SNV	LVAN02461:LVAN02461:exon8:c.C3426A:p.V1142V,
LVANscaffold_659	142687	142687	C	T	SNP	.	838	0|0	5	0|1	5	intronic	LVAN02461	-	-
LVANscaffold_659	717103	717103	T	C	SNP	.	999	0|1	5	0|0	5	downstream	LVAN02467	-	-
LVANscaffold_659	749008	749008	T	A	SNP	.	334	0|1	5	0|0	5	downstream	LVAN02468	-	-
LVANscaffold_659	749041	749041	G	A	SNP	.	320	0|1	5	0|0	5	downstream	LVAN02468	-	-
LVANscaffold_659	761142	761142	A	G	SNP	.	669	0|1	5	0|0	6	exonic	LVAN02469	synonymous SNV	LVAN02469:LVAN02469:exon2:c.A69G:p.R23R,
LVANscaffold_659	761565	761565	G	A	SNP	.	999	0|1	6	0|0	6	exonic	LVAN02469	synonymous SNV	LVAN02469:LVAN02469:exon3:c.G171A:p.Q57Q,
LVANscaffold_659	768022	768022	G	A	SNP	.	999	0|1	5	0|0	6	exonic	LVAN02469	synonymous SNV	LVAN02469:LVAN02469:exon6:c.G675A:p.E225E,
LVANscaffold_659	768061	768061	A	G	SNP	.	999	0|1	5	0|0	6	exonic	LVAN02469	synonymous SNV	LVAN02469:LVAN02469:exon6:c.A714G:p.V238V,
LVANscaffold_659	761664	761664	G	C	SNP	.	999	0|0	6	0|1	5	exonic	LVAN02469	synonymous SNV	LVAN02469:LVAN02469:exon3:c.G270C:p.G90G,
LVANscaffold_659	838208	838208	C	T	SNP	.	642	0|1	5	0|0	6	exonic	LVAN02470	synonymous SNV	LVAN02470:LVAN02470:exon7:c.G1050A:p.G350G,
LVANscaffold_659	838326	838326	T	C	SNP	.	999	0|1	5	0|0	6	exonic	LVAN02470	nonsynonymous SNV	LVAN02470:LVAN02470:exon7:c.A932G:p.Q311R,
LVANscaffold_661	345434	345434	G	C	SNP	.	999	0|1	5	0|0	6	downstream	LVAN02501	-	-
LVANscaffold_661	345481	345481	C	T	SNP	.	999	0|1	5	0|0	6	downstream	LVAN02501	-	-
LVANscaffold_661	345732	345732	A	T	SNP	.	999	0|1	6	0|0	6	downstream	LVAN02501	-	-
LVANscaffold_661	346079	346079	A	T	SNP	.	999	0|1	5	0|0	6	downstream	LVAN02501	-	-
LVANscaffold_661	345492	345492	C	T	SNP	.	999	0|0	6	0|1	5	downstream	LVAN02501	-	-
LVANscaffold_661	345761	345761	G	A	SNP	.	999	0|0	6	0|1	5	downstream	LVAN02501	-	-
LVANscaffold_661	346093	346093	T	C	SNP	.	999	0|0	6	0|1	5	downstream	LVAN02501	-	-
LVANscaffold_661	346203	346203	A	C	SNP	.	904	0|0	6	0|1	5	downstream	LVAN02501	-	-
LVANscaffold_661	345548	345548	C	T	SNP	.	999	0|1	6	1|1	6	downstream	LVAN02501	-	-
LVANscaffold_661	343231	343231	G	A	SNP	.	999	0|1	6	0|0	6	exonic	LVAN02501	synonymous SNV	LVAN02501:LVAN02501:exon2:c.G108A:p.S36S,
LVANscaffold_661	344098	344098	C	T	SNP	.	999	0|1	5	0|0	6	exonic	LVAN02501	synonymous SNV	LVAN02501:LVAN02501:exon3:c.C324T:p.A108A,
LVANscaffold_661	338370	338370	A	T	SNP	.	999	0|0	6	0|1	5	exonic	LVAN02501	synonymous SNV	LVAN02501:LVAN02501:exon1:c.A36T:p.P12P,
LVANscaffold_661	338364	338364	G	T	SNP	.	999	0|1	5	1|1	6	exonic	LVAN02501	synonymous SNV	LVAN02501:LVAN02501:exon1:c.G30T:p.P10P,
LVANscaffold_661	338327	338327	A	T	SNP	.	999	0|1	5	0|0	6	upstream	LVAN02501	-	-
LVANscaffold_661	338307	338307	A	G	SNP	.	999	0|0	6	0|1	5	upstream	LVAN02501	-	-
LVANscaffold_661	388158	388158	A	G	SNP	.	409	0|0	6	0|1	5	downstream	LVAN02504	-	-
LVANscaffold_661	388170	388170	C	G	SNP	.	410	0|0	6	0|1	5	downstream	LVAN02504	-	-
LVANscaffold_661	376762	376762	T	A	SNP	.	865	0|1	5	0|0	6	exonic	LVAN02504	synonymous SNV	LVAN02504:LVAN02504:exon7:c.T756A:p.G252G,
LVANscaffold_661	377406	377406	G	T	SNP	.	434	0|1	5	0|0	6	exonic	LVAN02504	synonymous SNV	LVAN02504:LVAN02504:exon9:c.G1053T:p.P351P,
LVANscaffold_661	378088	378088	G	C	SNP	.	999	0|1	6	0|0	6	exonic	LVAN02504	synonymous SNV	LVAN02504:LVAN02504:exon10:c.G1200C:p.L400L,
LVANscaffold_661	379073	379073	G	A	SNP	.	810	0|1	5	0|0	6	exonic	LVAN02504	synonymous SNV	LVAN02504:LVAN02504:exon13:c.G1665A:p.P555P,
LVANscaffold_661	380703	380703	A	G	SNP	.	999	0|1	6	0|0	6	exonic	LVAN02504	synonymous SNV	LVAN02504:LVAN02504:exon17:c.A2163G:p.L721L,
LVANscaffold_661	380721	380721	A	T	SNP	.	999	0|1	5	0|0	6	exonic	LVAN02504	synonymous SNV	LVAN02504:LVAN02504:exon17:c.A2181T:p.A727A,
LVANscaffold_661	381566	381566	C	T	SNP	.	999	0|1	6	0|0	5	exonic	LVAN02504	synonymous SNV	LVAN02504:LVAN02504:exon19:c.C2383T:p.L795L,
LVANscaffold_661	383580	383580	A	G	SNP	.	999	0|1	6	0|0	6	exonic	LVAN02504	synonymous SNV	LVAN02504:LVAN02504:exon22:c.A2946G:p.T982T,
LVANscaffold_661	384124	384124	A	G	SNP	.	999	0|1	6	0|0	6	exonic	LVAN02504	synonymous SNV	LVAN02504:LVAN02504:exon23:c.A3231G:p.Q1077Q,
LVANscaffold_661	385370	385370	T	C	SNP	.	999	0|1	5	0|0	6	exonic	LVAN02504	synonymous SNV	LVAN02504:LVAN02504:exon26:c.T3651C:p.F1217F,
LVANscaffold_661	381189	381189	A	C	SNP	.	576	0|0	6	0|1	5	exonic	LVAN02504	synonymous SNV	LVAN02504:LVAN02504:exon18:c.A2259C:p.R753R,
LVANscaffold_661	379468	379468	A	G	SNP	.	999	0|1	5	1|1	6	exonic	LVAN02504	synonymous SNV	LVAN02504:LVAN02504:exon14:c.A1815G:p.P605P,
LVANscaffold_661	371906	371906	A	G	SNP	.	299	0|1	5	0|0	6	upstream	LVAN02504	-	-
LVANscaffold_661	371915	371915	C	G	SNP	.	316	0|1	5	0|0	6	upstream	LVAN02504	-	-
LVANscaffold_661	371939	371939	C	T	SNP	.	468	0|0	5	0|1	5	upstream	LVAN02504	-	-
LVANscaffold_661	392412	392412	T	C	SNP	.	999	0|1	5	0|0	6	exonic	LVAN02505	synonymous SNV	LVAN02505:LVAN02505:exon1:c.A534G:p.T178T,
LVANscaffold_661	392909	392909	G	C	SNP	.	504	0|1	5	0|0	6	exonic	LVAN02505	nonsynonymous SNV	LVAN02505:LVAN02505:exon1:c.C37G:p.L13V,
LVANscaffold_661	392115	392115	G	T	SNP	.	999	0|1	6	1|1	6	intronic	LVAN02505	-	-
LVANscaffold_661	392127	392127	C	A	SNP	.	999	0|1	5	1|1	5	intronic	LVAN02505	-	-
LVANscaffold_661	392388	392388	G	A	SNP	.	999	0|1	5	1|1	6	intronic	LVAN02505	-	-
LVANscaffold_661	392960	392960	A	G	SNP	.	999	0|0	6	0|1	5	upstream;downstream	LVAN02505;LVAN02506	-	-
LVANscaffold_661	400378	400378	G	A	SNP	.	999	0|1	5	0|0	6	exonic	LVAN02506	synonymous SNV	LVAN02506:LVAN02506:exon3:c.C1161T:p.I387I,
[truncated: 19,508 more rows]
